# Supplementary material for: CEACAM6’s Role as a Chemoresistance and Prognostic Biomarker for Pancreatic Cancer: A Comparison of CEACAM6’s Diagnostic and Prognostic Capabilities with Those of CA19-9 and CEA
Source: Life (Basel). 2021 Jun 9;11(6):542. doi: 10.3390/life11060542 (PMC8226832; doi:10.3390/life11060542)
Supplement: Supplementary file 1 [file life-11-00542-s001.zip › Supplementary Files/Supplementary Materials_Table_S1.xlsx]

## Sheet: Summary
CEACAM6’s role as a chemoresistance and prognostic biomarker for pancreatic cancer: a comparison of CEACAM6’s diagnostic and prognostic capabilities with those of CA19-9 and CEA
Benediktas Kurlinkus, Marija Ger, Algirdas Kaupinis, Eugenijus Jasiunas, Mindaugas Valius, Audrius Sileikis
Table S1: Proteins identified in HDMS analysis.
List of all proteins identified and quantified in HDMS analysis, including protein level fold change (FC) between sample groups
HC	Healthy control
CP	Chronic pancreatitis
PDAC-I	PDAC>3cm
PDAC-II	PDAC<2cm

## Sheet: Identified proteins
Protein name/description/function							Protein identification data					Average protein abundance				PDAC-II/HC			PDAC-I/HC			CP/HC			PDAC-II/CP			PDAC-I/CP			PDAC-II/PDAC-I
Name	Primary Gene Name	UniProt Accession Number	Uniprot entry	Function	Description	Taxonomy	IEP	mw	max score	reported peptides	sequence coverage	HC	CP	PDAC-I	PDAC-II	logFC	P.Value	adj.P.Val	logFC	P.Value	adj.P.Val	logFC	P.Value	adj.P.Val	logFC	P.Value	adj.P.Val	logFC	P.Value	adj.P.Val	logFC	P.Value	adj.P.Val
Ig kappa chain C region	IGKC	P01834	IGKC_HUMAN		Ig kappa chain C region OS=Homo sapiens GN=IGKC PE=1 SV=1	Homo sapiens	5.5	11779.9	152614	13	100	447386	720798	816603	819254	0.943094	0.0560623	0.154248	0.966902	0.0507618	0.140336	0.636726	0.183613	0.407318	0.306368	0.488524	0.84908	0.330177	0.455916	0.842697	-0.0238082	0.956749	1
Serine protease inhibitor Kazal-type 1	SPINK1	P00995	ISK1_HUMAN	In the male reproductive tract, binds to sperm heads where it modulates sperm capacitance by inhibiting calcium uptake and nitrogen oxide (NO) production.	Serine protease inhibitor Kazal-type 1 OS=Homo sapiens GN=SPINK1 PE=1 SV=2	Homo sapiens	7.62	8848.95	100152	6	63.29	285586	72058.4	8402.83	41044	-11.915	0.00502172	0.0284146	-12.7429	0.00311174	0.0198702	-2.18393	0.560726	0.751849	-9.73104	0.0124866	0.178738	-10.559	0.00757587	0.147858	0.827967	0.814223	1
Colipase	CLPS	P04118	COL_HUMAN	Enterostatin has a biological activity as a satiety signal.	Colipase OS=Homo sapiens GN=CLPS PE=1 SV=2	Homo sapiens	7.4	12524.1	88945.4	14	79.46	575749	627977	120246	63067.8	-3.32293	3.63451e-05	0.000697479	-2.14479	0.00223268	0.015543	0.187486	0.755609	0.902104	-3.51041	9.90752e-06	0.000971205	-2.33227	0.000685682	0.0292585	-1.17814	0.0506603	0.749979
Pancreatic triacylglycerol lipase	PNLIP	P16233	LIPP_HUMAN		Pancreatic triacylglycerol lipase OS=Homo sapiens GN=PNLIP PE=1 SV=1	Homo sapiens	6.27	51955.3	81657.6	48	83.44	1.35372e+06	1.28653e+06	154205	187253	-3.58711	0.000329876	0.00394871	-3.46089	0.00046048	0.0047583	-0.15222	0.850109	0.959349	-3.43489	0.000284588	0.0129025	-3.30867	0.000405007	0.0193284	-0.12622	0.867979	1
Trypsin-1	PRSS1	P07477	TRY1_HUMAN	Has activity against the synthetic substrates Boc-Phe-Ser-Arg-Mec, Boc-Leu-Thr-Arg-Mec, Boc-Gln-Ala-Arg-Mec and Boc-Val-Pro-Arg-Mec. The single-chain form is more active than the two-chain form against all of these substrates.	Trypsin-1 OS=Homo sapiens GN=PRSS1 PE=1 SV=1	Homo sapiens	6.07	27128.4	78940.5	21	66.8	556194	327290	84301.3	78129.2	-3.02183	0.000190527	0.00244184	-2.81191	0.000380543	0.00403992	-0.744041	0.25525	0.480463	-2.27779	0.0014344	0.0432332	-2.06787	0.00304223	0.0817347	-0.20992	0.728713	1
Immunoglobulin lambda-like polypeptide 5	IGLL5	B9A064	IGLL5_HUMAN		Immunoglobulin lambda-like polypeptide 5 OS=Homo sapiens GN=IGLL5 PE=2 SV=2	Homo sapiens	9.02	23405.4	60465.1	15	71.96	83216.2	51664.9	132346	63080.5	-0.370013	0.528331	0.668785	0.693104	0.244674	0.3993	-0.646187	0.27678	0.499691	0.276174	0.616829	0.917536	1.33929	0.0247182	0.28652	-1.06312	0.066862	0.844978
Ig lambda-2 chain C regions	IGLC2	P0CG05	LAC2_HUMAN		Ig lambda-2 chain C regions OS=Homo sapiens GN=IGLC2 PE=1 SV=1	Homo sapiens	7.07	11464.7	60448.2	8	96.23	112361	178781	362542	252203	1.22129	0.0708711	0.178464	1.75978	0.013082	0.0545098	0.768534	0.241292	0.466278	0.452752	0.458212	0.83105	0.991242	0.1153	0.55685	-0.53849	0.379311	1
Chymotrypsinogen B2	CTRB2	Q6GPI1	CTRB2_HUMAN		Chymotrypsinogen B2 OS=Homo sapiens GN=CTRB2 PE=2 SV=2	Homo sapiens	7.68	28550.5	59601.6	20	78.71	698094	709098	0	46472.9	-4.27399	2.33072e-05	0.000491485	-19.1089	9.71925e-15	1.10162e-12	0.218352	0.769283	0.911242	-4.49234	6.55377e-06	0.000679157	-19.3273	3.16287e-15	1.04288e-12	14.8349	2.12496e-13	3.35097e-11
Chymotrypsinogen B	CTRB1	P17538	CTRB1_HUMAN		Chymotrypsinogen B OS=Homo sapiens GN=CTRB1 PE=2 SV=2	Homo sapiens	6.88	28340.1	59601.6	20	79.85	20284.2	100583	49116.3	46472.9	0.830899	0.307781	0.465911	1.37751	0.0997214	0.220966	2.50565	0.00576762	0.049106	-1.67475	0.038526	0.306433	-1.12814	0.148625	0.588746	-0.546612	0.473013	1
Hemoglobin subunit beta	HBB	P68871	HBB_HUMAN	Spinorphin: functions as an endogenous inhibitor of enkephalin-degrading enzymes such as DPP3, and as a selective antagonist of the P2RX3 receptor which is involved in pain signaling, these properties implicate it as a regulator of pain and inflammation.	Hemoglobin subunit beta OS=Homo sapiens GN=HBB PE=1 SV=2	Homo sapiens	6.88	16112.5	56449.4	15	79.59	92168.8	377586	313288	496711	2.20897	0.00623689	0.0338641	1.64055	0.0329223	0.105533	1.88282	0.016414	0.0966744	0.326155	0.629691	0.925714	-0.242264	0.719796	0.993418	0.568419	0.404178	1
Actin, cytoplasmic 1	ACTB	P60709	ACTB_HUMAN	Actins are highly conserved proteins that are involved in various types of cell motility and are ubiquitously expressed in all eukaryotic cells.	Actin, cytoplasmic 1 OS=Homo sapiens GN=ACTB PE=1 SV=1	Homo sapiens	5.14	42079	54616.5	57	83.2	429955	759564	1.06302e+06	725509	1.08263	0.0634841	0.165533	1.61492	0.00887857	0.0417132	1.08581	0.0627894	0.223879	-0.00317627	0.995131	1	0.529119	0.317055	0.773341	-0.532295	0.314248	1
Histone H4	HIST1H4A	P62805	H4_HUMAN	Core component of nucleosome. Nucleosomes wrap and compact DNA into chromatin, limiting DNA accessibility to the cellular machineries which require DNA as a template. Histones thereby play a central role in transcription regulation, DNA repair, DNA replication and chromosomal stability. DNA accessibility is regulated via a complex set of post-translational modifications of histones, also called h…	Histone H4 OS=Homo sapiens GN=HIST1H4A PE=1 SV=2	Homo sapiens	11.77	11367.4	50468.5	17	69.9	1.03079e+06	336068	330746	461624	-1.09441	0.0321258	0.108143	-1.58882	0.00356801	0.0219447	-1.57121	0.00386582	0.0377194	0.476802	0.294746	0.726834	-0.0176065	0.968598	1	0.494408	0.277885	1
Phospholipase A2	PLA2G1B	P04054	PA21B_HUMAN	PA2 catalyzes the calcium-dependent hydrolysis of the 2-acyl groups in 3-sn-phosphoglycerides, this releases glycerophospholipids and arachidonic acid that serve as the precursors of signal molecules.	Phospholipase A2 OS=Homo sapiens GN=PLA2G1B PE=1 SV=3	Homo sapiens	7.76	17158.1	49462	13	74.32	656242	239624	19389	24360.3	-5.4269	4.42952e-07	1.86812e-05	-5.20817	7.59564e-07	3.02741e-05	-1.57082	0.0328521	0.152879	-3.85608	1.49031e-05	0.00135134	-3.63736	2.89599e-05	0.00256189	-0.218724	0.735	1
Keratin, type I cytoskeletal 18	KRT18	P05783	K1C18_HUMAN	Involved in the uptake of thrombin-antithrombin complexes by hepatic cells (By similarity). When phosphorylated, plays a role in filament reorganization. Involved in the delivery of mutated CFTR to the plasma membrane. Together with KRT8, is involved in interleukin-6 (IL-6)-mediated barrier protection.	Keratin, type I cytoskeletal 18 OS=Homo sapiens GN=KRT18 PE=1 SV=2	Homo sapiens	5.17	48057.9	49375.5	52	82.56	403677	319566	385438	307067	-0.488516	0.377947	0.52933	-0.233538	0.670484	0.797293	-0.439961	0.42611	0.639165	-0.0485541	0.925045	1	0.206424	0.689868	0.971332	-0.254978	0.622544	1
Histone H2A type 1-B/E	HIST1H2AB	P04908	H2A1B_HUMAN	Core component of nucleosome. Nucleosomes wrap and compact DNA into chromatin, limiting DNA accessibility to the cellular machineries which require DNA as a template. Histones thereby play a central role in transcription regulation, DNA repair, DNA replication and chromosomal stability. DNA accessibility is regulated via a complex set of post-translational modifications of histones, also called h…	Histone H2A type 1-B/E OS=Homo sapiens GN=HIST1H2AB PE=1 SV=2	Homo sapiens	11.47	14135.5	47270.9	9	63.85	4821.38	327980	125286	423841	6.44115	6.2155e-07	2.56178e-05	4.50226	4.63682e-05	0.000798465	5.6288	3.45288e-06	0.000158526	0.812356	0.308991	0.738281	-1.12654	0.164313	0.607659	1.9389	0.0231387	0.631008
Histone H2A type 2-B	HIST2H2AB	Q8IUE6	H2A2B_HUMAN	Core component of nucleosome. Nucleosomes wrap and compact DNA into chromatin, limiting DNA accessibility to the cellular machineries which require DNA as a template. Histones thereby play a central role in transcription regulation, DNA repair, DNA replication and chromosomal stability. DNA accessibility is regulated via a complex set of post-translational modifications of histones, also called h…	Histone H2A type 2-B OS=Homo sapiens GN=HIST2H2AB PE=1 SV=3	Homo sapiens	11.31	13995.3	47143.2	7	55.38	19478.6	85748.7	199847	117162	2.55217	0.00678833	0.0358911	2.89282	0.00282241	0.0186804	1.54799	0.0782501	0.25315	1.00418	0.214106	0.634657	1.34483	0.102263	0.529689	-0.340651	0.666745	1
Annexin A2	ANXA2	P07355	ANXA2_HUMAN	Calcium-regulated membrane-binding protein whose affinity for calcium is greatly enhanced by anionic phospholipids. It binds two calcium ions with high affinity. May be involved in heat-stress response. Inhibits PCSK9-enhanced LDLR degradation, probably reduces PCSK9 protein levels via a translational mechanism but also competes with LDLR for binding with PCSK9 (PubMed:18799458, PubMed:24808179, …	Annexin A2 OS=Homo sapiens GN=ANXA2 PE=1 SV=2	Homo sapiens	7.78	38832.2	45531.7	42	76.7	319220	323049	751056	540517	0.847035	0.047164	0.138963	1.337	0.00366277	0.0223651	0.0926497	0.817266	0.943989	0.754385	0.0592113	0.382816	1.24436	0.00401784	0.095873	-0.48997	0.205976	1
Ig gamma-1 chain C region	IGHG1	P01857	IGHG1_HUMAN		Ig gamma-1 chain C region OS=Homo sapiens GN=IGHG1 PE=1 SV=1	Homo sapiens	8.18	36619.2	44547.2	26	87.88	313760	437731	763860	652052	1.1272	0.0192358	0.0743005	1.31177	0.00795565	0.0392587	0.514103	0.253182	0.479639	0.6131	0.153157	0.582286	0.797669	0.06866	0.459167	-0.184569	0.657894	1
Actin, alpha cardiac muscle 1	ACTC1	P68032	ACTC_HUMAN	Actins are highly conserved proteins that are involved in various types of cell motility and are ubiquitously expressed in all eukaryotic cells.	Actin, alpha cardiac muscle 1 OS=Homo sapiens GN=ACTC1 PE=1 SV=1	Homo sapiens	5.07	42361.2	44090.9	57	83.02	522883	0	84186.6	30491.5	-3.72306	1.14878e-06	4.52893e-05	-2.27395	0.000298479	0.00334131	-18.5756	3.07579e-17	1.9294e-14	14.8525	4.3713e-16	1.58547e-13	16.3016	9.77286e-17	8.86154e-14	-1.44911	0.00688924	0.28721
Actin, aortic smooth muscle	ACTA2	P62736	ACTA_HUMAN	Actins are highly conserved proteins that are involved in various types of cell motility and are ubiquitously expressed in all eukaryotic cells.	Actin, aortic smooth muscle OS=Homo sapiens GN=ACTA2 PE=1 SV=1	Homo sapiens	5.08	42408.3	44089.7	55	83.02	4780.07	467677	535281	390630	6.60103	1.35066e-10	6.36211e-09	7.03793	5.09109e-11	2.42966e-09	6.89758	6.92439e-11	3.98647e-09	-0.296544	0.508816	0.859643	0.140347	0.753252	1	-0.436892	0.334166	1
Protein deglycase DJ-1	PARK7	Q99497	PARK7_HUMAN	Protein deglycase that repairs methylglyoxal- and glyoxal-glycated amino acids and proteins, and releases repaired proteins and lactate or glycolate, respectively. Deglycates cysteine, arginine and lysine residues in proteins, and thus reactivates these proteins by reversing glycation by glyoxals. Acts on early glycation intermediates (hemithioacetals and aminocarbinols), preventing the formation…	Protein deglycase DJ-1 OS=Homo sapiens GN=PARK7 PE=1 SV=2	Homo sapiens	6.37	20062.2	43952.8	23	80.42	363984	261719	185268	222782	-0.663587	0.117914	0.249372	-0.920008	0.0357604	0.111813	-0.465941	0.263118	0.486159	-0.197646	0.609042	0.912481	-0.454067	0.24802	0.704439	0.256421	0.508169	1
Serum albumin	ALB	P02768	ALBU_HUMAN	Serum albumin, the main protein of plasma, has a good binding capacity for water, Ca(2+), Na(+), K(+), fatty acids, hormones, bilirubin and drugs. Its main function is the regulation of the colloidal osmotic pressure of blood. Major zinc transporter in plasma, typically binds about 80% of all plasma zinc.	Serum albumin OS=Homo sapiens GN=ALB PE=1 SV=2	Homo sapiens	5.86	71362.7	42267.2	82	82.92	986744	847793	1.01514e+06	1.03035e+06	0.189482	0.619146	0.747053	0.146685	0.699948	0.819733	-0.091656	0.809436	0.939004	0.281138	0.43667	0.820622	0.238341	0.508502	0.867929	0.0427973	0.904867	1
Annexin A4	ANXA4	P09525	ANXA4_HUMAN	Calcium/phospholipid-binding protein which promotes membrane fusion and is involved in exocytosis.	Annexin A4 OS=Homo sapiens GN=ANXA4 PE=1 SV=4	Homo sapiens	5.73	36110.9	41357.2	42	80.56	489162	343959	280890	291335	-0.854212	0.133807	0.268931	-0.969346	0.091956	0.209036	-0.508856	0.360986	0.581999	-0.345356	0.508149	0.859643	-0.46049	0.380106	0.80859	0.115134	0.824346	1
Pancreatic alpha-amylase	AMY2A	P04746	AMYP_HUMAN		Pancreatic alpha-amylase OS=Homo sapiens GN=AMY2A PE=1 SV=2	Homo sapiens	6.63	58391.3	41075.9	40	74.76	1.59671e+06	457431	37965.1	17535.5	-5.901	3.38005e-07	1.44229e-05	-4.80105	4.71023e-06	0.000128451	-1.18349	0.118328	0.318889	-4.71751	2.83164e-06	0.000331302	-3.61756	6.14792e-05	0.00428818	-1.09995	0.123262	0.967686
Putative annexin A2-like protein	ANXA2P2	A6NMY6	AXA2L_HUMAN	Calcium-regulated membrane-binding protein whose affinity for calcium is greatly enhanced by anionic phospholipids. It binds two calcium ions with high affinity. May be involved in heat-stress response.	Putative annexin A2-like protein OS=Homo sapiens GN=ANXA2P2 PE=5 SV=2	Homo sapiens	6.55	38830.2	39339.9	36	70.5	34895.8	7476.36	0	11136.1	-1.55888	0.00141962	0.0118256	-14.9762	3.86051e-17	2.40192e-14	-2.16284	6.48133e-05	0.00179449	0.603954	0.134364	0.554423	-12.8134	1.84534e-16	1.11551e-13	13.4174	8.7891e-17	3.98476e-14
Carboxypeptidase B	CPB1	P15086	CBPB1_HUMAN		Carboxypeptidase B OS=Homo sapiens GN=CPB1 PE=1 SV=4	Homo sapiens	6.15	47766.8	39232.4	43	82.01	835550	785779	54476.3	127878	-3.72865	0.000633844	0.00673547	-4.16852	0.000223939	0.00264569	-0.229535	0.798575	0.932828	-3.49912	0.000660536	0.0254868	-3.93898	0.000219064	0.0117994	0.439865	0.605123	1
Phosphatidylethanolamine-binding protein 1	PEBP1	P30086	PEBP1_HUMAN	HCNP may be involved in the function of the presynaptic cholinergic neurons of the central nervous system. HCNP increases the production of choline acetyltransferase but not acetylcholinesterase. Seems to be mediated by a specific receptor (By similarity).	Phosphatidylethanolamine-binding protein 1 OS=Homo sapiens GN=PEBP1 PE=1 SV=3	Homo sapiens	7.39	21170.9	38571.4	15	86.1	498188	373575	166079	180629	-1.50955	0.0203566	0.0776378	-1.69056	0.0107784	0.047386	-0.582358	0.336059	0.561441	-0.927193	0.113218	0.520394	-1.1082	0.0623557	0.440008	0.181012	0.747989	1
Hemoglobin subunit delta	HBD	P02042	HBD_HUMAN	Involved in oxygen transport from the lung to the various peripheral tissues.	Hemoglobin subunit delta OS=Homo sapiens GN=HBD PE=1 SV=2	Homo sapiens	8.24	16169.6	38392.9	15	85.71	51311.7	49832.4	50813.4	69700.5	0.166211	0.850703	0.92797	0.0814698	0.926461	0.981962	-0.195676	0.82467	0.947143	0.361887	0.664558	0.947256	0.277146	0.739517	0.998169	0.0847408	0.918896	1
Alpha-amylase 1	AMY1A	P04745	AMY1_HUMAN		Alpha-amylase 1 OS=Homo sapiens GN=AMY1A PE=1 SV=2	Homo sapiens	6.48	58452.2	37524.3	40	76.52	29012.2	30526.6	18571.1	18659.2	-0.211576	0.779533	0.87861	-0.172413	0.819486	0.910066	0.663334	0.385219	0.601978	-0.87491	0.229553	0.656003	-0.835747	0.250165	0.707761	-0.0391633	0.95612	1
Profilin-1	PFN1	P07737	PROF1_HUMAN	Binds to actin and affects the structure of the cytoskeleton. At high concentrations, profilin prevents the polymerization of actin, whereas it enhances it at low concentrations. By binding to PIP2, it inhibits the formation of IP3 and DG. Inhibits androgen receptor (AR) and HTT aggregation and binding of G-actin is essential for its inhibition of AR.	Profilin-1 OS=Homo sapiens GN=PFN1 PE=1 SV=2	Homo sapiens	8.46	15225.3	36923.4	15	77.86	102525	158062	279459	285041	5.6803	0.0335798	0.111227	5.61601	0.0353701	0.110879	4.55783	0.0807338	0.257624	1.12247	0.633195	0.927255	1.05817	0.652655	0.944461	0.0642953	0.978114	1
Keratin, type II cytoskeletal 8	KRT8	P05787	K2C8_HUMAN	Together with KRT19, helps to link the contractile apparatus to dystrophin at the costameres of striated muscle.	Keratin, type II cytoskeletal 8 OS=Homo sapiens GN=KRT8 PE=1 SV=7	Homo sapiens	5.34	53704.4	36212.3	69	90.06	654417	457680	422356	399937	-0.676151	0.277519	0.434237	-0.834499	0.184246	0.332965	-0.584084	0.345991	0.569935	-0.0920676	0.873103	1	-0.250415	0.664789	0.953416	0.158347	0.783712	1
Actin, alpha skeletal muscle	ACTA1	P68133	ACTS_HUMAN	Actins are highly conserved proteins that are involved in various types of cell motility and are ubiquitously expressed in all eukaryotic cells.	Actin, alpha skeletal muscle OS=Homo sapiens GN=ACTA1 PE=1 SV=1	Homo sapiens	5.07	42393.3	36070	52	77.72	0	9420.29	0	12255.9	13.54	9.31395e-18	8.44543e-15	0	1	1	13.192	1.41856e-17	1.28628e-14	0.347982	0.288838	0.721001	-13.192	5.4757e-18	9.93019e-15	13.54	3.59359e-18	4.34465e-15
Biglycan	BGN	P21810	PGS1_HUMAN	May be involved in collagen fiber assembly.	Biglycan OS=Homo sapiens GN=BGN PE=1 SV=2	Homo sapiens	7.27	42053.3	35972.6	28	75.82	36433.8	199965	296057	311497	10.6158	0.000746216	0.00743551	10.4506	0.000855233	0.00775483	9.87294	0.00137969	0.0188835	0.74289	0.762705	1	0.577677	0.814273	1	0.165213	0.946392	1
Lithostathine-1-alpha	REG1A	P05451	REG1A_HUMAN	Might act as an inhibitor of spontaneous calcium carbonate precipitation. May be associated with neuronal sprouting in brain, and with brain and pancreas regeneration.	Lithostathine-1-alpha OS=Homo sapiens GN=REG1A PE=1 SV=3	Homo sapiens	5.55	19130.2	35912.1	9	55.42	314719	423420	25259.9	86385	-3.01055	0.0041646	0.024967	-3.9403	0.000469446	0.00480984	0.368549	0.688973	0.856964	-3.3791	0.00107957	0.0372914	-4.30885	0.000110978	0.00682233	0.929751	0.291448	1
60S ribosomal protein L12	RPL12	P30050	RL12_HUMAN	Binds directly to 26S ribosomal RNA.	60S ribosomal protein L12 OS=Homo sapiens GN=RPL12 PE=1 SV=1	Homo sapiens	9.9	17989.7	35655.9	16	79.39	266494	176978	122889	104332	-1.36155	0.0185546	0.0722077	-1.12806	0.0454182	0.130843	-0.830197	0.130049	0.335671	-0.531348	0.294853	0.726834	-0.297861	0.55239	0.885177	-0.233488	0.64067	1
Insulin	INS	P01308	INS_HUMAN	Insulin decreases blood glucose concentration. It increases cell permeability to monosaccharides, amino acids and fatty acids. It accelerates glycolysis, the pentose phosphate cycle, and glycogen synthesis in liver.	Insulin OS=Homo sapiens GN=INS PE=1 SV=1	Homo sapiens	5.05	12323.1	34569.2	5	56.36	9875.56	39358.4	28731.3	12415	-4.2892	0.315492	0.47177	-0.802973	0.848668	0.929083	4.66061	0.276751	0.499691	-8.94981	0.0355207	0.292216	-5.46358	0.180483	0.607659	-3.48623	0.384947	1
Heat shock protein beta-1	HSPB1	P04792	HSPB1_HUMAN	Small heat shock protein which functions as a molecular chaperone probably maintaining denatured proteins in a folding-competent state (PubMed:10383393, PubMed:20178975). Plays a role in stress resistance and actin organization (PubMed:19166925). Through its molecular chaperone activity may regulate numerous biological processes including the phosphorylation and the axonal transport of neurofilam…	Heat shock protein beta-1 OS=Homo sapiens GN=HSPB1 PE=1 SV=2	Homo sapiens	5.96	22839.6	34372.9	16	69.27	304199	265642	124417	135612	-1.76275	0.0537446	0.150993	-1.64785	0.0694247	0.173299	-0.209729	0.807728	0.938082	-1.55302	0.0695192	0.41677	-1.43812	0.090552	0.50219	-0.114904	0.887472	1
Peptidyl-prolyl cis-trans isomerase A	PPIA	P62937	PPIA_HUMAN	PPIases accelerate the folding of proteins. It catalyzes the cis-trans isomerization of proline imidic peptide bonds in oligopeptides.	Peptidyl-prolyl cis-trans isomerase A OS=Homo sapiens GN=PPIA PE=1 SV=2	Homo sapiens	7.85	18240.6	34331.3	23	88.48	219361	254250	371241	212061	0.205714	0.720758	0.833933	0.928039	0.119988	0.246201	0.362861	0.530096	0.727935	-0.157146	0.771956	1	0.565178	0.304666	0.76898	-0.722325	0.19404	1
Alpha-enolase	ENO1	P06733	ENOA_HUMAN	MBP1 binds to the myc promoter and acts as a transcriptional repressor. May be a tumor suppressor.	Alpha-enolase OS=Homo sapiens GN=ENO1 PE=1 SV=2	Homo sapiens	7.17	47511.2	34330.1	41	83.41	63203.2	261880	389039	489103	2.92898	9.28226e-06	0.00023709	2.6003	3.62368e-05	0.000657155	1.98175	0.000554823	0.00886495	0.947223	0.0452543	0.326523	0.618549	0.175621	0.607659	0.328674	0.462565	1
Ig alpha-1 chain C region	IGHA1	P01876	IGHA1_HUMAN	Ig alpha is the major immunoglobulin class in body secretions. It may serve both to defend against local infection and to prevent access of foreign antigens to the general immunologic system.	Ig alpha-1 chain C region OS=Homo sapiens GN=IGHA1 PE=1 SV=2	Homo sapiens	6.06	38510.1	33710.2	23	70.54	98434.8	175929	191701	280641	1.80829	0.0116119	0.0516767	1.10689	0.100783	0.222347	0.920147	0.167115	0.38411	0.888144	0.157827	0.588226	0.186739	0.759546	1	0.701404	0.259158	1
14-3-3 protein zeta/delta	YWHAZ	P63104	1433Z_HUMAN	Adapter protein implicated in the regulation of a large spectrum of both general and specialized signaling pathways. Binds to a large number of partners, usually by recognition of a phosphoserine or phosphothreonine motif. Binding generally results in the modulation of the activity of the binding partner.	14-3-3 protein zeta/delta OS=Homo sapiens GN=YWHAZ PE=1 SV=1	Homo sapiens	4.53	27916.2	33614.2	26	72.65	107846	183383	349109	330653	1.64418	0.000171627	0.00226361	1.69922	0.000123126	0.00163581	0.795315	0.0322336	0.151244	0.848861	0.0172542	0.210004	0.903905	0.0120966	0.193279	-0.0550448	0.865667	1
78 kDa glucose-regulated protein	HSPA5	P11021	GRP78_HUMAN	Probably plays a role in facilitating the assembly of multimeric protein complexes inside the endoplasmic reticulum. Involved in the correct folding of proteins and degradation of misfolded proteins via its interaction with DNAJC10, probably to facilitate the release of DNAJC10 from its substrate.	78 kDa glucose-regulated protein OS=Homo sapiens GN=HSPA5 PE=1 SV=2	Homo sapiens	4.87	72447.1	32982.2	55	61.77	1.15856e+06	477333	284106	238464	-2.06368	0.000414024	0.00484408	-1.77453	0.00153385	0.0121505	-1.08721	0.0331743	0.154063	-0.976462	0.041213	0.315604	-0.687315	0.137946	0.58322	-0.289148	0.520795	1
Ig gamma-4 chain C region	IGHG4	P01861	IGHG4_HUMAN		Ig gamma-4 chain C region OS=Homo sapiens GN=IGHG4 PE=1 SV=1	Homo sapiens	7.11	36453.8	32825	24	68.5	82699.4	230698	163305	219226	1.53145	0.00382554	0.0236377	1.07931	0.0301949	0.0988421	1.48591	0.00473258	0.0437884	0.0455384	0.916693	1	-0.406599	0.356703	0.788398	0.452138	0.306907	1
Transgelin	TAGLN	Q01995	TAGL_HUMAN	Actin cross-linking/gelling protein (By similarity). Involved in calcium interactions and contractile properties of the cell that may contribute to replicative senescence.	Transgelin OS=Homo sapiens GN=TAGLN PE=1 SV=4	Homo sapiens	9.26	22668	32470.8	25	83.58	36540.9	128905	243766	187510	2.241	0.00141062	0.0118192	2.66296	0.000307	0.00341561	1.64539	0.0122257	0.0787611	0.595608	0.295183	0.726834	1.01756	0.0828479	0.490472	-0.421957	0.454491	1
Cofilin-1	CFL1	P23528	COF1_HUMAN	Binds to F-actin and exhibits pH-sensitive F-actin depolymerizing activity. Regulates actin cytoskeleton dynamics. Important for normal progress through mitosis and normal cytokinesis. Plays a role in the regulation of cell morphology and cytoskeletal organization. Required for the up-regulation of atypical chemokine receptor ACKR2 from endosomal compartment to cell membrane, increasing its effic…	Cofilin-1 OS=Homo sapiens GN=CFL1 PE=1 SV=3	Homo sapiens	8.22	18730.6	32280.9	17	75.3	95613.6	116525	237078	232986	1.21759	0.0262487	0.0951954	1.15882	0.0332205	0.106159	0.185771	0.714059	0.874571	1.03182	0.0428302	0.320713	0.973053	0.0545179	0.409295	0.0587685	0.901968	1
Malate dehydrogenase, mitochondrial	MDH2	P40926	MDHM_HUMAN		Malate dehydrogenase, mitochondrial OS=Homo sapiens GN=MDH2 PE=1 SV=3	Homo sapiens	8.82	35959.6	31941.5	35	77.81	393818	264459	188929	173524	-1.11535	0.0274634	0.0977526	-1.12289	0.0265751	0.0901663	-0.562766	0.239189	0.463676	-0.55258	0.22109	0.643363	-0.560125	0.215137	0.649792	0.00754475	0.986351	1
Tubulin beta-4B chain	TUBB4B	P68371	TBB4B_HUMAN	Tubulin is the major constituent of microtubules. It binds two moles of GTP, one at an exchangeable site on the beta chain and one at a non-exchangeable site on the alpha chain.	Tubulin beta-4B chain OS=Homo sapiens GN=TUBB4B PE=1 SV=1	Homo sapiens	4.6	50287.4	31806.3	46	82.25	256056	239956	94909.3	150665	-0.884814	0.224001	0.380505	-1.54159	0.0423617	0.125425	-0.724033	0.316088	0.538999	-0.160781	0.810569	1	-0.817554	0.23297	0.679055	0.656772	0.334208	1
Ig gamma-2 chain C region	IGHG2	P01859	IGHG2_HUMAN		Ig gamma-2 chain C region OS=Homo sapiens GN=IGHG2 PE=1 SV=2	Homo sapiens	7.44	36528	31595.3	32	94.48	97493.5	205487	209238	225229	1.36166	0.0269652	0.096739	1.20047	0.0475488	0.134439	0.962559	0.104708	0.300219	0.399106	0.460686	0.831144	0.237907	0.65836	0.947383	0.161199	0.764097	1
Serotransferrin	TF	P02787	TRFE_HUMAN	Transferrins are iron binding transport proteins which can bind two Fe(3+) ions in association with the binding of an anion, usually bicarbonate. It is responsible for the transport of iron from sites of absorption and heme degradation to those of storage and utilization. Serum transferrin may also have a further role in stimulating cell proliferation.	Serotransferrin OS=Homo sapiens GN=TF PE=1 SV=3	Homo sapiens	6.75	79345.1	31521.6	68	71.49	190656	386809	479419	508680	1.49703	0.00117837	0.0103485	1.40715	0.00194521	0.0141672	1.06452	0.0129745	0.0827036	0.432506	0.246675	0.673097	0.342633	0.355035	0.787246	0.0898725	0.805949	1
Activated RNA polymerase II transcriptional coactivator p15	SUB1	P53999	TCP4_HUMAN	General coactivator that functions cooperatively with TAFs and mediates functional interactions between upstream activators and the general transcriptional machinery. May be involved in stabilizing the multiprotein transcription complex. Binds single-stranded DNA. Also binds, in vitro, non-specifically to double-stranded DNA (ds DNA).	Activated RNA polymerase II transcriptional coactivator p15 OS=Homo sapiens GN=SUB1 PE=1 SV=3	Homo sapiens	10.07	14395.4	31503.9	9	59.06	29096.6	65658	44917.5	19114.3	2.97759	0.197785	0.352515	4.23462	0.0739567	0.180999	4.33127	0.0681941	0.236463	-1.35368	0.526378	0.872964	-0.0966528	0.963693	1	-1.25703	0.555983	1
Alcohol dehydrogenase 1	ADH1	P00330	ADH1_YEAST	This isozyme preferentially catalyzes the conversion of primary unbranched alcohols to their corresponding aldehydes. Also also shows activity toward secondary alcohols.	Alcohol dehydrogenase 1 OS=Saccharomyces cerevisiae (strain ATCC 204508 / S288c) GN=ADH1 PE=1 SV=5	Saccharomyces cerevisiae (strain ATCC 204508 / S288c)	6.22	37305.4	31042.7	27	68.1	374382	468134	434695	479486	0.368308	0.305462	0.46298	0.228152	0.521346	0.663226	0.337709	0.346153	0.569935	0.0305998	0.926853	1	-0.109556	0.742779	0.998169	0.140156	0.674933	1
Phosphoglycerate kinase 1	PGK1	P00558	PGK1_HUMAN	In addition to its role as a glycolytic enzyme, it seems that PGK-1 acts as a polymerase alpha cofactor protein (primer recognition protein) (PubMed:2324090). May play a role in sperm motility (PubMed:26677959).	Phosphoglycerate kinase 1 OS=Homo sapiens GN=PGK1 PE=1 SV=3	Homo sapiens	8.15	45014	30983.4	44	73.38	371311	372281	420170	394708	0.2469	0.575843	0.712397	0.37066	0.403815	0.550467	0.150075	0.733013	0.887396	0.096825	0.815249	1	0.220585	0.595817	0.906092	-0.12376	0.765322	1
Chymotrypsin-like elastase family member 3A	CELA3A	P09093	CEL3A_HUMAN	Efficient protease with alanine specificity but only little elastolytic activity.	Chymotrypsin-like elastase family member 3A OS=Homo sapiens GN=CELA3A PE=1 SV=3	Homo sapiens	6.46	30058.9	30764.9	18	63.33	585596	571932	73216.6	103683	-3.00036	0.00173334	0.0133478	-3.0063	0.00170624	0.0129932	-0.0685713	0.932926	1	-2.93179	0.00129695	0.0408271	-2.93773	0.00127549	0.0443644	0.00593404	0.993836	1
Chymotrypsin-like elastase family member 2A	CELA2A	P08217	CEL2A_HUMAN	Acts upon elastin.	Chymotrypsin-like elastase family member 2A OS=Homo sapiens GN=CELA2A PE=1 SV=1	Homo sapiens	8.44	29458	29918.3	18	76.95	678526	318129	17560.7	30049	-4.73045	1.72232e-05	0.000388004	-5.64764	2.03511e-06	7.25861e-05	-1.52207	0.0713298	0.242241	-3.20838	0.00051465	0.0209734	-4.12558	4.13021e-05	0.00318729	0.917197	0.235104	1
Glutathione S-transferase P	GSTP1	P09211	GSTP1_HUMAN	Conjugation of reduced glutathione to a wide number of exogenous and endogenous hydrophobic electrophiles. Regulates negatively CDK5 activity via p25/p35 translocation to prevent neurodegeneration.	Glutathione S-transferase P OS=Homo sapiens GN=GSTP1 PE=1 SV=2	Homo sapiens	5.28	23584	29682.8	18	75.71	123508	115473	171984	223218	0.915713	0.0660802	0.16974	0.410983	0.389503	0.53675	-0.0530187	0.910591	0.996335	0.968732	0.0417007	0.317082	0.464002	0.305177	0.769199	0.50473	0.266088	1
Alpha-amylase 2B	AMY2B	P19961	AMY2B_HUMAN		Alpha-amylase 2B OS=Homo sapiens GN=AMY2B PE=1 SV=1	Homo sapiens	6.67	58337.2	29534.7	40	73.97	274050	228781	34012.4	26246.4	-2.84133	0.00048583	0.00545544	-2.53918	0.00129068	0.0108867	0.206335	0.756636	0.902737	-3.04767	0.000140405	0.00767014	-2.74552	0.000387256	0.0187277	-0.302151	0.631001	1
Tubulin beta chain	TUBB	P07437	TBB5_HUMAN	Tubulin is the major constituent of microtubules. It binds two moles of GTP, one at an exchangeable site on the beta chain and one at a non-exchangeable site on the alpha chain.	Tubulin beta chain OS=Homo sapiens GN=TUBB PE=1 SV=2	Homo sapiens	4.59	50127.2	29315.7	46	86.26	158490	245613	287490	355132	1.13549	0.0865172	0.204365	0.847796	0.191743	0.343263	0.267044	0.673553	0.847079	0.868443	0.158009	0.588226	0.580752	0.336867	0.780865	0.287691	0.630536	1
Poly(rC)-binding protein 1	PCBP1	Q15365	PCBP1_HUMAN	Single-stranded nucleic acid binding protein that binds preferentially to oligo dC. In case of infection by poliovirus, plays a role in initiation of viral RNA replication in concert with the viral protein 3CD (PubMed:12414943).	Poly(rC)-binding protein 1 OS=Homo sapiens GN=PCBP1 PE=1 SV=2	Homo sapiens	6.71	38011.1	29155.2	22	58.99	175207	106116	64909.3	106658	-0.743228	0.441385	0.591175	-1.94994	0.0546432	0.147904	-1.57687	0.113162	0.311361	0.833642	0.361547	0.775019	-0.373071	0.679885	0.96324	1.20671	0.192679	1
Vimentin	VIM	P08670	VIME_HUMAN	Involved with LARP6 in the stabilization of type I collagen mRNAs for CO1A1 and CO1A2.	Vimentin OS=Homo sapiens GN=VIM PE=1 SV=4	Homo sapiens	4.86	53708.8	28702.1	69	86.27	930667	437642	741218	560309	-0.384995	0.507486	0.649948	-0.00915145	0.987344	1	-0.796697	0.179559	0.403007	0.411702	0.4531	0.830826	0.787546	0.160501	0.606841	-0.375844	0.492768	1
Nucleoside diphosphate kinase B	NME2	P22392	NDKB_HUMAN	Major role in the synthesis of nucleoside triphosphates other than ATP. Negatively regulates Rho activity by interacting with AKAP13/LBC. Acts as a transcriptional activator of the MYC gene; binds DNA non-specifically (PubMed:8392752). Exhibits histidine protein kinase activity.	Nucleoside diphosphate kinase B OS=Homo sapiens GN=NME2 PE=1 SV=1	Homo sapiens	8.76	17412.1	28196	12	67.76	112050	297804	240460	127324	0.207697	0.697572	0.817742	1.12019	0.048416	0.135812	1.29481	0.0251084	0.128798	-1.08711	0.0428855	0.320713	-0.174618	0.72882	0.998083	-0.912496	0.0835483	0.911223
Triosephosphate isomerase	TPI1	P60174	TPIS_HUMAN		Triosephosphate isomerase OS=Homo sapiens GN=TPI1 PE=1 SV=3	Homo sapiens	5.55	31076.2	28126.8	28	93.36	540395	274737	273771	245766	-0.600303	0.280758	0.43723	-0.477909	0.387372	0.535641	-0.448719	0.416384	0.629522	-0.151584	0.768873	1	-0.0291895	0.954817	1	-0.122394	0.812365	1
Tubulin beta-2A chain	TUBB2A	Q13885	TBB2A_HUMAN	Tubulin is the major constituent of microtubules. It binds two moles of GTP, one at an exchangeable site on the beta chain and one at a non-exchangeable site on the alpha chain (By similarity).	Tubulin beta-2A chain OS=Homo sapiens GN=TUBB2A PE=1 SV=1	Homo sapiens	4.59	50306.3	27990.6	40	71.01	34517.1	95093.4	18667.9	7909.87	-2.08968	0.00290642	0.0192365	-0.845571	0.175819	0.322069	0.769343	0.21585	0.437276	-2.85902	0.000105994	0.00600688	-1.61491	0.0110217	0.183374	-1.2441	0.0418442	0.71547
Tubulin beta-2B chain	TUBB2B	Q9BVA1	TBB2B_HUMAN	Tubulin is the major constituent of microtubules. It binds two moles of GTP, one at an exchangeable site on the beta chain and one at a non-exchangeable site on the alpha chain (By similarity). TUBB2B is implicated in neuronal migration.	Tubulin beta-2B chain OS=Homo sapiens GN=TUBB2B PE=1 SV=1	Homo sapiens	4.59	50409.4	27900.5	41	79.78	12323.7	18430.5	4638.59	12529.6	0.0793487	0.899569	0.961892	-1.37757	0.0404823	0.122009	-0.116436	0.853119	0.96125	0.195785	0.741546	1	-1.26114	0.0458986	0.382977	1.45692	0.0236062	0.632559
Fibrinogen beta chain	FGB	P02675	FIBB_HUMAN	Cleaved by the protease thrombin to yield monomers which, together with fibrinogen alpha (FGA) and fibrinogen gamma (FGG), polymerize to form an insoluble fibrin matrix. Fibrin has a major function in hemostasis as one of the primary components of blood clots. In addition, functions during the early stages of wound repair to stabilize the lesion and guide cell migration during re-epithelializatio…	Fibrinogen beta chain OS=Homo sapiens GN=FGB PE=1 SV=2	Homo sapiens	8.25	56612.6	27467	45	85.13	212453	482986	325705	384136	0.96585	0.138516	0.275438	0.586977	0.357658	0.509116	1.05401	0.108158	0.303395	-0.0881638	0.881981	1	-0.467037	0.43585	0.842697	0.378874	0.525966	1
Hemoglobin subunit alpha	HBA1	P69905	HBA_HUMAN	Involved in oxygen transport from the lung to the various peripheral tissues.	Hemoglobin subunit alpha OS=Homo sapiens GN=HBA1 PE=1 SV=2	Homo sapiens	9.18	15314.6	27249.5	14	76.06	72440	669244	355500	448296	2.83425	5.85388e-05	0.00100626	2.56789	0.000162853	0.00204384	3.44501	6.33111e-06	0.000258011	-0.610759	0.237109	0.667697	-0.877117	0.0966873	0.521502	0.266358	0.599694	1
Glyceraldehyde-3-phosphate dehydrogenase	GAPDH	P04406	G3P_HUMAN	Has both glyceraldehyde-3-phosphate dehydrogenase and nitrosylase activities, thereby playing a role in glycolysis and nuclear functions, respectively. Participates in nuclear events including transcription, RNA transport, DNA replication and apoptosis. Nuclear functions are probably due to the nitrosylase activity that mediates cysteine S-nitrosylation of nuclear target proteins such as SIRT1, H…	Glyceraldehyde-3-phosphate dehydrogenase OS=Homo sapiens GN=GAPDH PE=1 SV=3	Homo sapiens	8.7	36224.4	27230.8	36	80.6	122398	206859	244403	431085	2.18892	0.0018237	0.0138569	1.31033	0.0405559	0.122072	1.05034	0.0931793	0.279352	1.13858	0.0567708	0.372527	0.259992	0.645869	0.941546	0.878591	0.132832	0.993687
Myosin light polypeptide 6	MYL6	P60660	MYL6_HUMAN	Regulatory light chain of myosin. Does not bind calcium.	Myosin light polypeptide 6 OS=Homo sapiens GN=MYL6 PE=1 SV=2	Homo sapiens	4.36	17101.2	26767.3	16	78.15	178096	265898	325414	279433	0.95336	0.1185	0.25009	1.17144	0.0595708	0.157137	0.692053	0.248713	0.47478	0.261307	0.638252	0.93179	0.47939	0.392226	0.81452	-0.218083	0.694476	1
Keratin, type I cytoskeletal 19	KRT19	P08727	K1C19_HUMAN	Involved in the organization of myofibers. Together with KRT8, helps to link the contractile apparatus to dystrophin at the costameres of striated muscle.	Keratin, type I cytoskeletal 19 OS=Homo sapiens GN=KRT19 PE=1 SV=4	Homo sapiens	4.86	44106.1	26131.8	54	87.25	269696	162824	391374	355870	0.755306	0.260594	0.418775	0.829009	0.218731	0.371238	-0.380557	0.565106	0.755488	1.13586	0.0811641	0.450126	1.20957	0.0648762	0.44735	-0.0737028	0.905463	1
60S ribosomal protein L22	RPL22	P35268	RL22_HUMAN		60S ribosomal protein L22 OS=Homo sapiens GN=RPL22 PE=1 SV=2	Homo sapiens	9.61	14844	26056.9	9	68.75	145066	207472	33381.6	40104.1	-1.89476	0.0383347	0.121432	-2.24247	0.0166781	0.0658949	-0.412654	0.630155	0.813951	-1.48211	0.0796188	0.447922	-1.82981	0.0344136	0.33427	0.3477	0.666729	1
Pyruvate kinase PKM	PKM	P14618	KPYM_HUMAN	Glycolytic enzyme that catalyzes the transfer of a phosphoryl group from phosphoenolpyruvate (PEP) to ADP, generating ATP. Stimulates POU5F1-mediated transcriptional activation. Plays a general role in caspase independent cell death of tumor cells. The ratio between the highly active tetrameric form and nearly inactive dimeric form determines whether glucose carbons are channeled to biosynthetic …	Pyruvate kinase PKM OS=Homo sapiens GN=PKM PE=1 SV=4	Homo sapiens	7.75	58507.3	25980.7	54	79.47	205875	184458	413645	334852	0.815304	0.12664	0.261334	0.997068	0.0662333	0.168109	-0.115716	0.822125	0.946364	0.931021	0.0686176	0.414103	1.11278	0.0329268	0.333238	-0.181764	0.708385	1
Neutrophil defensin 1	DEFA1	P59665	DEF1_HUMAN	Defensin 1 and defensin 2 have antibacterial, fungicide and antiviral activities. Has antimicrobial activity against Gram-negative and Gram-positive bacteria. Defensins are thought to kill microbes by permeabilizing their plasma membrane.	Neutrophil defensin 1 OS=Homo sapiens GN=DEFA1 PE=1 SV=1	Homo sapiens	6.77	10543.1	25851.6	8	58.51	100612	108936	266886	315245	1.6676	0.0481578	0.141203	1.62344	0.0536843	0.145962	-0.167433	0.832841	0.951406	1.83503	0.023763	0.25387	1.79088	0.0268167	0.299799	0.044157	0.95289	1
Glycine amidinotransferase, mitochondrial	GATM	P50440	GATM_HUMAN	Catalyzes the biosynthesis of guanidinoacetate, the immediate precursor of creatine. Creatine plays a vital role in energy metabolism in muscle tissues. May play a role in embryonic and central nervous system development. May be involved in the response to heart failure by elevating local creatine synthesis.	Glycine amidinotransferase, mitochondrial OS=Homo sapiens GN=GATM PE=1 SV=1	Homo sapiens	8	48968.8	25304.9	40	70.92	1.24355e+06	445784	52655.5	68297.3	-4.46991	7.42116e-06	0.000199382	-4.71893	3.84658e-06	0.000117038	-1.45244	0.0523204	0.201236	-3.01747	0.000274988	0.012787	-3.26649	0.000125452	0.00733894	0.249021	0.708408	1
Prelamin-A/C	LMNA	P02545	LMNA_HUMAN	Prelamin-A/C can accelerate smooth muscle cell senescence. It acts to disrupt mitosis and induce DNA damage in vascular smooth muscle cells (VSMCs), leading to mitotic failure, genomic instability, and premature senescence.	Prelamin-A/C OS=Homo sapiens GN=LMNA PE=1 SV=1	Homo sapiens	6.58	74424.7	25192.6	78	79.22	209328	329902	445089	383128	0.869847	0.0373098	0.119749	1.0622	0.0135226	0.055989	0.594236	0.140625	0.352487	0.275611	0.457003	0.831048	0.467967	0.213812	0.647867	-0.192355	0.602076	1
Tubulin beta-4A chain	TUBB4A	P04350	TBB4A_HUMAN	Tubulin is the major constituent of microtubules. It binds two moles of GTP, one at an exchangeable site on the beta chain and one at a non-exchangeable site on the alpha chain.	Tubulin beta-4A chain OS=Homo sapiens GN=TUBB4A PE=1 SV=2	Homo sapiens	4.59	50042.1	25155.7	47	86.71	67572	26109	17160.5	20066.1	-1.84281	0.0103034	0.0473767	-1.97847	0.00658019	0.0343896	-1.87752	0.00919066	0.0653631	0.0347116	0.954517	1	-0.100943	0.868314	1	0.135655	0.82374	1
Protein S100-A9	S100A9	P06702	S10A9_HUMAN	S100A9 is a calcium- and zinc-binding protein which plays a prominent role in the regulation of inflammatory processes and immune response. It can induce neutrophil chemotaxis, adhesion, can increase the bactericidal activity of neutrophils by promoting phagocytosis via activation of SYK, PI3K/AKT, and ERK1/2 and can induce degranulation of neutrophils by a MAPK-dependent mechanism. Predominantly…	Protein S100-A9 OS=Homo sapiens GN=S100A9 PE=1 SV=1	Homo sapiens	5.68	13299.1	25124.9	10	83.33	0	29337.2	92240.5	159163	16.5648	2.03408e-06	7.52816e-05	16.1427	2.80931e-06	9.26307e-05	11.721	0.000108341	0.00225836	4.84379	0.0409243	0.315143	4.42172	0.0593882	0.428233	0.422069	0.849009	1
Superoxide dismutase [Cu-Zn]	SOD1	P00441	SODC_HUMAN	Destroys radicals which are normally produced within the cells and which are toxic to biological systems.	Superoxide dismutase [Cu-Zn] OS=Homo sapiens GN=SOD1 PE=1 SV=2	Homo sapiens	5.67	16163.9	24861.9	11	81.82	48889.7	95089.9	31988.5	52527.4	3.99271	0.111062	0.239632	3.10192	0.208708	0.360556	3.88625	0.120172	0.320994	0.106465	0.962574	1	-0.784323	0.730058	0.998169	0.890788	0.695299	1
Annexin A1	ANXA1	P04083	ANXA1_HUMAN	Plays important roles in the innate immune response as effector of glucocorticoid-mediated responses and regulator of the inflammatory process. Has anti-inflammatory activity (PubMed:8425544). Plays a role in glucocorticoid-mediated down-regulation of the early phase of the inflammatory response (By similarity). Promotes resolution of inflammation and wound healing (PubMed:25664854). Functions at…	Annexin A1 OS=Homo sapiens GN=ANXA1 PE=1 SV=2	Homo sapiens	6.64	38942.4	24836.2	36	81.79	60215.2	205391	371261	319947	2.4641	4.21485e-05	0.000779963	2.64423	1.91426e-05	0.000383593	1.73141	0.00126117	0.0177111	0.732686	0.099669	0.498317	0.912818	0.0446757	0.377713	-0.180132	0.67341	1
Haptoglobin	HP	P00738	HPT_HUMAN	Uncleaved haptoglogin, also known as zonulin, plays a role in intestinal permeability, allowing intercellular tight junction disassembly, and controlling the equilibrium between tolerance and immunity to non-self antigens.	Haptoglobin OS=Homo sapiens GN=HP PE=1 SV=1	Homo sapiens	6.12	45889.7	24683.1	36	68.23	63187.7	442511	214604	587154	3.24672	3.03079e-05	0.000600693	1.71736	0.00805378	0.0396351	2.60599	0.000295466	0.00505497	0.640723	0.249667	0.675274	-0.888636	0.116915	0.558347	1.52936	0.0114306	0.402514
Translocon-associated protein subunit delta	SSR4	P51571	SSRD_HUMAN	TRAP proteins are part of a complex whose function is to bind calcium to the ER membrane and thereby regulate the retention of ER resident proteins.	Translocon-associated protein subunit delta OS=Homo sapiens GN=SSR4 PE=1 SV=1	Homo sapiens	5.72	19169.7	24528.4	12	46.82	124161	66667.1	17369.1	15800.2	-5.15401	0.0335104	0.111099	-2.44425	0.286909	0.441314	-0.348731	0.877115	0.975259	-4.80528	0.0352637	0.292216	-2.09552	0.331395	0.780865	-2.70976	0.213499	1
Trypsin-2	PRSS2	P07478	TRY2_HUMAN	In the ileum, may be involved in defensin processing, including DEFA5.	Trypsin-2 OS=Homo sapiens GN=PRSS2 PE=1 SV=1	Homo sapiens	4.59	26944	24371.6	16	69.23	372415	280532	69245.5	96181.7	-2.52088	0.000760606	0.00751694	-2.51846	0.000767011	0.00711496	-0.429511	0.491816	0.699262	-2.09137	0.00218166	0.0588196	-2.08895	0.00220129	0.0649111	-0.00241931	0.996699	1
Protein disulfide-isomerase	P4HB	P07237	PDIA1_HUMAN	This multifunctional protein catalyzes the formation, breakage and rearrangement of disulfide bonds. At the cell surface, seems to act as a reductase that cleaves disulfide bonds of proteins attached to the cell. May therefore cause structural modifications of exofacial proteins. Inside the cell, seems to form/rearrange disulfide bonds of nascent proteins. At high concentrations, functions as a c…	Protein disulfide-isomerase OS=Homo sapiens GN=P4HB PE=1 SV=3	Homo sapiens	4.56	57515.6	24144.9	61	85.83	637534	492319	233585	204909	-1.64522	0.000641467	0.00678309	-1.42945	0.00207193	0.0148809	-0.373606	0.353225	0.575279	-1.27161	0.00321651	0.0743075	-1.05584	0.0110754	0.183427	-0.215769	0.566316	1
40S ribosomal protein S17	RPS17	P08708	RS17_HUMAN		40S ribosomal protein S17 OS=Homo sapiens GN=RPS17 PE=1 SV=2	Homo sapiens	10.24	15607.2	24122.4	10	54.81	121260	46821.8	24606.7	15139.7	-2.56898	0.00209864	0.0152235	-1.69758	0.0279754	0.0936757	-0.758387	0.296904	0.518168	-1.81059	0.0146802	0.196602	-0.939194	0.175752	0.607659	-0.871398	0.207272	1
Galectin-1	LGALS1	P09382	LEG1_HUMAN	Lectin that binds beta-galactoside and a wide array of complex carbohydrates. Plays a role in regulating apoptosis, cell proliferation and cell differentiation. Inhibits CD45 protein phosphatase activity and therefore the dephosphorylation of Lyn kinase. Strong inducer of T-cell apoptosis.	Galectin-1 OS=Homo sapiens GN=LGALS1 PE=1 SV=2	Homo sapiens	5.14	15057.9	23815.5	11	72.59	116626	290209	414813	385597	1.75049	0.000161255	0.00216281	1.84398	9.48336e-05	0.00138137	1.29713	0.00229267	0.026292	0.453362	0.199317	0.616793	0.54685	0.125775	0.568361	-0.0934886	0.786115	1
Chymotrypsin-like protease CTRL-1	CTRL	P40313	CTRL_HUMAN		Chymotrypsin-like protease CTRL-1 OS=Homo sapiens GN=CTRL PE=2 SV=1	Homo sapiens	8.14	28572.2	23730	11	53.79	463121	188811	7063	16300.7	-10.7947	0.00358513	0.0225362	-16.2504	9.74602e-05	0.00140832	-2.04732	0.528139	0.726417	-8.74737	0.00983553	0.151802	-14.2031	0.000209407	0.0115079	5.45574	0.0868409	0.916106
40S ribosomal protein S8	RPS8	P62241	RS8_HUMAN		40S ribosomal protein S8 OS=Homo sapiens GN=RPS8 PE=1 SV=2	Homo sapiens	10.72	24490.3	23213.7	20	64.42	92751.5	242082	73716.3	123968	0.366766	0.579368	0.714829	-0.284335	0.666793	0.794501	1.05411	0.123203	0.323811	-0.687344	0.277175	0.711475	-1.33845	0.043444	0.370757	0.651101	0.302396	1
Protein disulfide-isomerase A3	PDIA3	P30101	PDIA3_HUMAN		Protein disulfide-isomerase A3 OS=Homo sapiens GN=PDIA3 PE=1 SV=4	Homo sapiens	5.93	57181.6	23210.5	55	77.62	322663	376829	282239	277913	-0.276837	0.568529	0.7057	-0.241969	0.61778	0.753172	0.0495378	0.918326	0.99963	-0.326375	0.477079	0.842438	-0.291507	0.524736	0.87203	-0.0348673	0.938974	1
Carboxypeptidase A1	CPA1	P15085	CBPA1_HUMAN	Carboxypeptidase that catalyzes the release of a C-terminal amino acid, but has little or no action with -Asp, -Glu, -Arg, -Lys or -Pro.	Carboxypeptidase A1 OS=Homo sapiens GN=CPA1 PE=1 SV=2	Homo sapiens	5.36	47254.4	22961.3	31	63.01	524360	566914	28921.5	104829	-3.34712	0.00125051	0.0107578	-4.33048	0.000114555	0.00155615	0.0583475	0.946716	1	-3.40547	0.000650555	0.0253717	-4.38882	5.35355e-05	0.00380732	0.983355	0.242332	1
Cytochrome b-c1 complex subunit 6, mitochondrial	UQCRH	P07919	QCR6_HUMAN	This is a component of the ubiquinol-cytochrome c reductase complex (complex III or cytochrome b-c1 complex), which is part of the mitochondrial respiratory chain. This protein may mediate formation of the complex between cytochromes c and c1.	Cytochrome b-c1 complex subunit 6, mitochondrial OS=Homo sapiens GN=UQCRH PE=1 SV=2	Homo sapiens	4.19	11023.9	22837	4	45.05	24076.6	16471	6173.25	3333	-12.1137	0.0058333	0.0321541	-9.43787	0.024932	0.086421	-6.29791	0.118517	0.318889	-5.81577	0.125711	0.541513	-3.13995	0.396193	0.818799	-2.67582	0.4683	1
Myosin light chain 6B	MYL6B	P14649	MYL6B_HUMAN	Regulatory light chain of myosin. Does not bind calcium.	Myosin light chain 6B OS=Homo sapiens GN=MYL6B PE=1 SV=1	Homo sapiens	5.42	22878.1	22121.2	8	28.37	6250.94	2829.37	4728.83	11151.6	3.93899	0.0585465	0.15788	2.33641	0.244847	0.3993	1.89513	0.342074	0.565767	2.04386	0.279177	0.712079	0.441283	0.812035	1	1.60258	0.392839	1
Acyl-CoA-binding protein	DBI	P07108	ACBP_HUMAN	Binds medium- and long-chain acyl-CoA esters with very high affinity and may function as an intracellular carrier of acyl-CoA esters. It is also able to displace diazepam from the benzodiazepine (BZD) recognition site located on the GABA type A receptor. It is therefore possible that this protein also acts as a neuropeptide to modulate the action of the GABA receptor.	Acyl-CoA-binding protein OS=Homo sapiens GN=DBI PE=1 SV=2	Homo sapiens	6.14	10044.4	21670	6	73.56	0	101518	34549.7	33342	14.4256	4.43664e-12	2.40175e-10	14.9852	2.45219e-12	1.3897e-10	16.2575	6.84436e-13	5.06622e-11	-1.83188	0.0295442	0.281252	-1.27233	0.116758	0.558347	-0.559549	0.47668	1
Transgelin-2	TAGLN2	P37802	TAGL2_HUMAN		Transgelin-2 OS=Homo sapiens GN=TAGLN2 PE=1 SV=3	Homo sapiens	8.45	22562.6	21587.9	24	81.91	101814	83150.6	197851	167664	0.630509	0.294152	0.450735	1.04298	0.0915241	0.208516	-0.518003	0.38613	0.603141	1.14851	0.0521916	0.351379	1.56099	0.0115001	0.18621	-0.412473	0.462696	1
Lumican	LUM	P51884	LUM_HUMAN		Lumican OS=Homo sapiens GN=LUM PE=1 SV=2	Homo sapiens	6.16	38771.2	21298.7	24	55.33	38501.9	395529	348419	296588	3.33224	0.000770576	0.00752523	3.32164	0.000792265	0.00733047	3.55297	0.000433311	0.00707937	-0.220729	0.775801	1	-0.231327	0.765373	1	0.010598	0.989076	1
10 kDa heat shock protein, mitochondrial	HSPE1	P61604	CH10_HUMAN	Co-chaperonin implicated in mitochondrial protein import and macromolecular assembly. Together with Hsp60, facilitates the correct folding of imported proteins. May also prevent misfolding and promote the refolding and proper assembly of unfolded polypeptides generated under stress conditions in the mitochondrial matrix (PubMed:7912672, PubMed:1346131, PubMed:11422376). The functional units of th…	10 kDa heat shock protein, mitochondrial OS=Homo sapiens GN=HSPE1 PE=1 SV=2	Homo sapiens	9.47	10931.7	21161	18	92.16	181632	194726	86477.5	94628.1	-0.942884	0.0596984	0.15968	-1.1058	0.030224	0.098848	-0.109269	0.817499	0.943989	-0.833615	0.0755749	0.43167	-0.996532	0.0371968	0.344165	0.162917	0.715502	1
Histone H2B type 1-C/E/F/G/I	HIST1H2BC	P62807	H2B1C_HUMAN	Has broad antibacterial activity. May contribute to the formation of the functional antimicrobial barrier of the colonic epithelium, and to the bactericidal activity of amniotic fluid.	Histone H2B type 1-C/E/F/G/I OS=Homo sapiens GN=HIST1H2BC PE=1 SV=4	Homo sapiens	10.74	13906.2	20939.6	14	65.08	69284	204235	109951	209915	1.81458	0.00818507	0.0411181	0.777985	0.215032	0.367195	1.55918	0.019703	0.108441	0.255396	0.659217	0.944305	-0.781196	0.188052	0.614474	1.03659	0.0866665	0.916106
Peroxiredoxin-6	PRDX6	P30041	PRDX6_HUMAN	Involved in redox regulation of the cell. Can reduce H(2)O(2) and short chain organic, fatty acid, and phospholipid hydroperoxides. May play a role in the regulation of phospholipid turnover as well as in protection against oxidative injury.	Peroxiredoxin-6 OS=Homo sapiens GN=PRDX6 PE=1 SV=3	Homo sapiens	5.96	25149.1	20798.8	18	76.79	209060	197465	176694	119210	-0.951956	0.0751992	0.185522	-0.263238	0.606303	0.742675	-0.237332	0.64193	0.822117	-0.714624	0.149371	0.578196	-0.0259061	0.956921	1	-0.688718	0.163741	1
Ig gamma-3 chain C region	IGHG3	P01860	IGHG3_HUMAN		Ig gamma-3 chain C region OS=Homo sapiens GN=IGHG3 PE=1 SV=2	Homo sapiens	7.79	42313.5	20728.6	35	61.8	48229.7	93952	155973	82201.2	0.923305	0.0919298	0.21197	1.80687	0.00286495	0.018798	0.926872	0.0907864	0.27579	-0.00356642	0.994236	1	0.879996	0.0887331	0.496998	-0.883563	0.0875579	0.916106
Bile salt-activated lipase	CEL	P19835	CEL_HUMAN	Catalyzes fat and vitamin absorption. Acts in concert with pancreatic lipase and colipase for the complete digestion of dietary triglycerides.	Bile salt-activated lipase OS=Homo sapiens GN=CEL PE=1 SV=3	Homo sapiens	4.96	79663.8	20649.4	39	46.35	1.54616e+06	454680	45443.4	92707.9	-4.58641	7.54612e-05	0.00121105	-4.91336	3.5867e-05	0.000653717	-1.54688	0.0956868	0.283223	-3.03954	0.0019461	0.0551447	-3.36648	0.000837538	0.034132	0.326947	0.69692	1
40S ribosomal protein S27	RPS27	P42677	RS27_HUMAN		40S ribosomal protein S27 OS=Homo sapiens GN=RPS27 PE=1 SV=3	Homo sapiens	9.83	9803.3	20639.2	8	80.95	0	64332.2	41401	39496.3	15.1579	9.47926e-15	8.59532e-13	15.2744	8.38934e-15	9.81553e-13	15.6622	5.62118e-15	7.7135e-13	-0.504249	0.36977	0.780333	-0.387797	0.488113	0.855672	-0.116452	0.833953	1
Ubiquitin-40S ribosomal protein S27a	RPS27A	P62979	RS27A_HUMAN	40S Ribosomal protein S27a: Component of the 40S subunit of the ribosome.	Ubiquitin-40S ribosomal protein S27a OS=Homo sapiens GN=RPS27A PE=1 SV=2	Homo sapiens	10.03	18307.1	20624.3	17	76.92	70578	179858	96582.3	107033	0.623106	0.178252	0.327019	0.530875	0.247819	0.400427	1.41995	0.00540058	0.0473138	-0.796845	0.074124	0.427431	-0.889076	0.0488144	0.396085	0.0922311	0.82794	1
Alcohol dehydrogenase 1B	ADH1B	P00325	ADH1B_HUMAN		Alcohol dehydrogenase 1B OS=Homo sapiens GN=ADH1B PE=1 SV=2	Homo sapiens	8.24	40710	20611	31	73.07	142233	333674	127529	99242.1	-0.768039	0.261762	0.419721	-0.166308	0.804402	0.897453	1.26997	0.0722202	0.243895	-2.03801	0.00469574	0.0951477	-1.43628	0.0345647	0.33427	-0.601731	0.34814	1
Ribonuclease pancreatic	RNASE1	P07998	RNAS1_HUMAN	Endonuclease that catalyzes the cleavage of RNA on the 3' side of pyrimidine nucleotides. Acts on single-stranded and double-stranded RNA.	Ribonuclease pancreatic OS=Homo sapiens GN=RNASE1 PE=1 SV=4	Homo sapiens	8.89	18100.5	20570.2	12	62.18	175130	65335.3	25637.9	29625.4	-2.55534	0.000647261	0.00680974	-2.64388	0.000476146	0.00486473	-1.42124	0.0324209	0.15173	-1.13409	0.0649632	0.402084	-1.22264	0.0484067	0.394542	0.0885486	0.879104	1
Cysteine and glycine-rich protein 1	CSRP1	P21291	CSRP1_HUMAN	Could play a role in neuronal development.	Cysteine and glycine-rich protein 1 OS=Homo sapiens GN=CSRP1 PE=1 SV=3	Homo sapiens	8.55	21422.8	20551.8	19	70.47	22879.2	90889.7	154883	75271.7	1.01325	0.280097	0.436388	2.43713	0.0159926	0.0640235	1.93452	0.0484454	0.192245	-0.921277	0.296974	0.729756	0.502602	0.564731	0.886976	-1.42388	0.11496	0.946915
40S ribosomal protein S27-like	RPS27L	Q71UM5	RS27L_HUMAN		40S ribosomal protein S27-like OS=Homo sapiens GN=RPS27L PE=1 SV=3	Homo sapiens	9.83	9819.35	20396.9	8	80.95	125064	82266.5	33997.9	25857.1	-2.17472	0.00341287	0.0218701	-1.75015	0.0139346	0.0572378	-0.71296	0.27817	0.501702	-1.46176	0.0264693	0.270434	-1.03719	0.102312	0.529689	-0.42457	0.488584	1
60S ribosomal protein L30	RPL30	P62888	RL30_HUMAN		60S ribosomal protein L30 OS=Homo sapiens GN=RPL30 PE=1 SV=2	Homo sapiens	9.95	12955.2	20348.6	13	84.35	41068	160148	80355.5	67136	0.953043	0.235968	0.391875	1.29311	0.114084	0.239181	2.01936	0.0188434	0.105368	-1.06632	0.163216	0.595669	-0.726249	0.334485	0.780865	-0.340069	0.647591	1
Peroxiredoxin-1	PRDX1	Q06830	PRDX1_HUMAN	Involved in redox regulation of the cell. Reduces peroxides with reducing equivalents provided through the thioredoxin system but not from glutaredoxin. May play an important role in eliminating peroxides generated during metabolism. Might participate in the signaling cascades of growth factors and tumor necrosis factor-alpha by regulating the intracellular concentrations of H(2)O(2). Reduces an …	Peroxiredoxin-1 OS=Homo sapiens GN=PRDX1 PE=1 SV=1	Homo sapiens	8.24	22338.5	20348.1	23	80.4	155247	153265	181331	188811	0.514663	0.353098	0.508815	0.447962	0.417438	0.564454	0.0376871	0.945049	1	0.476976	0.361131	0.774896	0.410275	0.430604	0.839178	0.0667013	0.89707	1
40S ribosomal protein S20	RPS20	P60866	RS20_HUMAN		40S ribosomal protein S20 OS=Homo sapiens GN=RPS20 PE=1 SV=1	Homo sapiens	10.44	13486.8	20216.3	8	56.3	183696	163380	102922	80054.5	-1.22749	0.0141228	0.0588098	-0.838603	0.078522	0.187834	-0.152111	0.737858	0.889185	-1.07538	0.0210481	0.240068	-0.686492	0.122312	0.562954	-0.388886	0.369351	1
Acetyl-CoA acetyltransferase, mitochondrial	ACAT1	P24752	THIL_HUMAN	Plays a major role in ketone body metabolism.	Acetyl-CoA acetyltransferase, mitochondrial OS=Homo sapiens GN=ACAT1 PE=1 SV=1	Homo sapiens	9.12	45484.8	20162.6	31	73.3	305880	186498	44433.1	50027.7	-2.66782	7.8489e-05	0.00125409	-2.66778	7.85001e-05	0.00121157	-0.681385	0.200473	0.425215	-1.98643	0.000763968	0.0288637	-1.98639	0.000764089	0.0322044	-3.5918e-05	0.999941	1
Protein transport protein Sec61 subunit beta	SEC61B	P60468	SC61B_HUMAN	Necessary for protein translocation in the endoplasmic reticulum.	Protein transport protein Sec61 subunit beta OS=Homo sapiens GN=SEC61B PE=1 SV=2	Homo sapiens	11.97	10031.5	19952.5	5	38.54	160100	92745.7	21529.3	34425.9	-2.75643	0.00865416	0.0425176	-3.50958	0.0015343	0.0121505	-0.816071	0.390093	0.606094	-1.94036	0.0403813	0.313817	-2.69351	0.00688457	0.137549	0.753148	0.399957	1
Filamin-A	FLNA	P21333	FLNA_HUMAN	Promotes orthogonal branching of actin filaments and links actin filaments to membrane glycoproteins. Anchors various transmembrane proteins to the actin cytoskeleton and serves as a scaffold for a wide range of cytoplasmic signaling proteins. Interaction with FLNA may allow neuroblast migration from the ventricular zone into the cortical plate. Tethers cell surface-localized furin, modulates its…	Filamin-A OS=Homo sapiens GN=FLNA PE=1 SV=4	Homo sapiens	5.64	283477	19924.9	178	72.27	171310	326738	702665	469762	1.61658	0.00201675	0.0148372	2.17293	0.000142126	0.00186097	1.02712	0.0328772	0.152879	0.58946	0.17474	0.59857	1.14581	0.0138109	0.210471	-0.556353	0.198852	1
Histone H2B type 1-B	HIST1H2BB	P33778	H2B1B_HUMAN	Core component of nucleosome. Nucleosomes wrap and compact DNA into chromatin, limiting DNA accessibility to the cellular machineries which require DNA as a template. Histones thereby play a central role in transcription regulation, DNA repair, DNA replication and chromosomal stability. DNA accessibility is regulated via a complex set of post-translational modifications of histones, also called h…	Histone H2B type 1-B OS=Homo sapiens GN=HIST1H2BB PE=1 SV=2	Homo sapiens	10.74	13950.2	19909.1	14	65.08	0	48537.2	26202.3	64961.3	15.7928	2.35048e-13	1.49565e-11	14.3042	1.11549e-12	7.09802e-11	15.0448	5.04939e-13	3.98133e-11	0.748031	0.298954	0.730349	-0.74057	0.303641	0.76746	1.4886	0.0482574	0.736231
Voltage-dependent anion-selective channel protein 1	VDAC1	P21796	VDAC1_HUMAN	Forms a channel through the mitochondrial outer membrane and also the plasma membrane. The channel at the outer mitochondrial membrane allows diffusion of small hydrophilic molecules; in the plasma membrane it is involved in cell volume regulation and apoptosis. It adopts an open conformation at low or zero membrane potential and a closed conformation at potentials above 30-40 mV. The open state …	Voltage-dependent anion-selective channel protein 1 OS=Homo sapiens GN=VDAC1 PE=1 SV=2	Homo sapiens	8.87	30886.7	19897.4	22	81.27	140946	121081	140332	167884	0.274264	0.489211	0.635064	-0.0101833	0.97936	1	-0.222646	0.573545	0.763954	0.49691	0.192423	0.609096	0.212463	0.568944	0.887548	0.284448	0.447515	1
POTE ankyrin domain family member E	POTEE	Q6S8J3	POTEE_HUMAN		POTE ankyrin domain family member E OS=Homo sapiens GN=POTEE PE=2 SV=3	Homo sapiens	5.77	122961	19745.1	56	61.77	0	58090.9	45696.5	36576.5	14.8819	2.11082e-14	1.70132e-12	15.3635	1.27087e-14	1.25261e-12	15.4687	1.13978e-14	1.28765e-12	-0.586801	0.313625	0.743702	-0.10524	0.854373	1	-0.48156	0.405866	1
Peptidyl-prolyl cis-trans isomerase A-like 4A	PPIAL4A	Q9Y536	PAL4A_HUMAN	PPIases accelerate the folding of proteins. It catalyzes the cis-trans isomerization of proline imidic peptide bonds in oligopeptides (By similarity).	Peptidyl-prolyl cis-trans isomerase A-like 4A OS=Homo sapiens GN=PPIAL4A PE=2 SV=1	Homo sapiens	9.62	18409.9	19710	12	60.98	2013.06	7212.41	0	1342.13	-0.671116	0.27714	0.434019	-10.8832	2.80859e-12	1.54345e-10	1.53963	0.0199442	0.109603	-2.21074	0.00116047	0.0385014	-12.4228	1.39225e-13	3.15606e-11	10.212	3.02484e-12	4.57129e-10
Fatty acid-binding protein, epidermal	FABP5	Q01469	FABP5_HUMAN	High specificity for fatty acids. Highest affinity for C18 chain length. Decreasing the chain length or introducing double bonds reduces the affinity. May be involved in keratinocyte differentiation.	Fatty acid-binding protein, epidermal OS=Homo sapiens GN=FABP5 PE=1 SV=3	Homo sapiens	6.8	15506.6	19429.9	14	82.22	49766.4	112415	56595.9	79913.8	0.743101	0.116912	0.247977	0.195927	0.668187	0.795639	1.14836	0.0208124	0.113514	-0.405259	0.352212	0.769563	-0.952433	0.038529	0.350914	0.547174	0.214017	1
Fructose-bisphosphate aldolase A	ALDOA	P04075	ALDOA_HUMAN	Plays a key role in glycolysis and gluconeogenesis. In addition, may also function as scaffolding protein (By similarity).	Fructose-bisphosphate aldolase A OS=Homo sapiens GN=ALDOA PE=1 SV=2	Homo sapiens	8.06	39876.3	19294.8	29	79.4	224282	206672	222300	316010	0.545625	0.176648	0.325065	0.0143722	0.970776	1	-0.0554473	0.887636	0.980048	0.601072	0.118016	0.532082	0.0698195	0.850354	1	0.531252	0.163678	1
Putative elongation factor 1-alpha-like 3	EEF1A1P5	Q5VTE0	EF1A3_HUMAN	This protein promotes the GTP-dependent binding of aminoacyl-tRNA to the A-site of ribosomes during protein biosynthesis.	Putative elongation factor 1-alpha-like 3 OS=Homo sapiens GN=EEF1A1P5 PE=5 SV=1	Homo sapiens	9.41	50527.3	18991.6	31	62.34	221005	565211	188247	208094	-0.150102	0.804002	0.895337	-0.0716171	0.905674	0.967564	1.55137	0.0188473	0.105368	-1.70148	0.00778307	0.132435	-1.62299	0.0104363	0.177317	-0.0784846	0.890456	1
Alpha-actinin-1	ACTN1	P12814	ACTN1_HUMAN	F-actin cross-linking protein which is thought to anchor actin to a variety of intracellular structures. This is a bundling protein.	Alpha-actinin-1 OS=Homo sapiens GN=ACTN1 PE=1 SV=2	Homo sapiens	5.09	103628	18925.3	67	64.46	136933	161747	383083	291745	1.5575	0.0138875	0.057963	1.94351	0.0032952	0.0207494	0.510341	0.379726	0.598012	1.04716	0.0666767	0.407132	1.43317	0.0159204	0.233334	-0.386002	0.479122	1
Ubiquitin-60S ribosomal protein L40	UBA52	P62987	RL40_HUMAN	60S ribosomal protein L40: Component of the 60S subunit of the ribosome. Ribosomal protein L40 is essential for translation of a subset of cellular transcripts, and especially for cap-dependent translation of vesicular stomatitis virus mRNAs.	Ubiquitin-60S ribosomal protein L40 OS=Homo sapiens GN=UBA52 PE=1 SV=2	Homo sapiens	10.26	15013.5	18823.2	13	65.63	40306.7	0	0	0	-15.0873	3.19173e-17	1.63123e-14	-15.0873	3.19173e-17	2.40192e-14	-15.0873	3.19173e-17	1.9294e-14	0	1	1	0	1	1	0	1	1
Tubulin alpha-1A chain	TUBA1A	Q71U36	TBA1A_HUMAN	Tubulin is the major constituent of microtubules. It binds two moles of GTP, one at an exchangeable site on the beta chain and one at a non-exchangeable site on the alpha chain.	Tubulin alpha-1A chain OS=Homo sapiens GN=TUBA1A PE=1 SV=1	Homo sapiens	4.76	50820	18671.6	37	92.24	211776	113035	144570	76355.5	-1.29287	0.0517245	0.14776	-0.296534	0.636618	0.769671	-0.578869	0.361042	0.581999	-0.713997	0.236336	0.667161	0.282335	0.633317	0.930352	-0.996332	0.105156	0.932171
Heat shock cognate 71 kDa protein	HSPA8	P11142	HSP7C_HUMAN	Acts as a repressor of transcriptional activation. Inhibits the transcriptional coactivator activity of CITED1 on Smad-mediated transcription. Chaperone. Component of the PRP19-CDC5L complex that forms an integral part of the spliceosome and is required for activating pre-mRNA splicing. May have a scaffolding role in the spliceosome assembly as it contacts all other components of the core complex…	Heat shock cognate 71 kDa protein OS=Homo sapiens GN=HSPA8 PE=1 SV=1	Homo sapiens	5.2	71126.3	18671	52	69.35	256887	280092	337927	317916	0.321177	0.405378	0.553787	0.406121	0.295816	0.449299	0.118377	0.756886	0.902738	0.2028	0.575077	0.893104	0.287743	0.428662	0.837693	-0.0849434	0.813617	1
Protein disulfide-isomerase A2	PDIA2	Q13087	PDIA2_HUMAN	Acts as an intracellular estrogen-binding protein. May be involved in modulating cellular levels and biological functions of estrogens in the pancreas. May act as a chaperone that inhibits aggregation of misfolded proteins.	Protein disulfide-isomerase A2 OS=Homo sapiens GN=PDIA2 PE=1 SV=2	Homo sapiens	4.7	58548.5	18489.6	37	72.57	285444	365563	26319.3	50933	-3.41218	0.155483	0.298379	-6.36642	0.013235	0.0550169	0.155199	0.946816	1	-3.56737	0.117751	0.532082	-6.52161	0.00800954	0.149745	2.95424	0.189968	1
Periostin	POSTN	Q15063	POSTN_HUMAN	Induces cell attachment and spreading and plays a role in cell adhesion (PubMed:12235007). Enhances incorporation of BMP1 in the fibronectin matrix of connective tissues, and subsequent proteolytic activation of lysyl oxidase LOX (By similarity).	Periostin OS=Homo sapiens GN=POSTN PE=1 SV=2	Homo sapiens	7.28	93941.4	18341.8	62	58.37	11190.7	172193	328147	316622	8.19444	0.00120207	0.0104538	8.04307	0.00140184	0.0114515	6.17685	0.00928646	0.0659139	2.01759	0.321893	0.750325	1.86623	0.358479	0.791358	0.151365	0.939841	1
Myosin-9	MYH9	P35579	MYH9_HUMAN	Cellular myosin that appears to play a role in cytokinesis, cell shape, and specialized functions such as secretion and capping. During cell spreading, plays an important role in cytoskeleton reorganization, focal contacts formation (in the margins but not the central part of spreading cells), and lamellipodial retraction; this function is mechanically antagonized by MYH10.	Myosin-9 OS=Homo sapiens GN=MYH9 PE=1 SV=4	Homo sapiens	5.34	227787	18264.9	209	71.79	188585	313510	657629	545813	1.5001	0.000851741	0.00810831	1.79472	0.000159846	0.0020331	0.745775	0.059502	0.21668	0.754322	0.0448431	0.325931	1.04894	0.00796829	0.149745	-0.294618	0.408338	1
Fibrinogen gamma chain	FGG	P02679	FIBG_HUMAN	Together with fibrinogen alpha (FGA) and fibrinogen beta (FGB), polymerizes to form an insoluble fibrin matrix. Has a major function in hemostasis as one of the primary components of blood clots. In addition, functions during the early stages of wound repair to stabilize the lesion and guide cell migration during re-epithelialization. Was originally thought to be essential for platelet aggregatio…	Fibrinogen gamma chain OS=Homo sapiens GN=FGG PE=1 SV=3	Homo sapiens	5.24	52139	18244.6	39	74.61	590656	351325	264009	278574	0.625048	0.502909	0.646598	0.55462	0.551629	0.692064	0.844742	0.368002	0.58677	-0.219694	0.801604	1	-0.290122	0.740208	0.998169	0.0704279	0.935742	1
40S ribosomal protein S7	RPS7	P62081	RS7_HUMAN	Required for rRNA maturation.	40S ribosomal protein S7 OS=Homo sapiens GN=RPS7 PE=1 SV=1	Homo sapiens	10.58	22126.9	18131.1	16	70.1	106670	131162	33595.6	49898.8	-0.935034	0.151679	0.293878	-1.60892	0.0195956	0.0737273	0.10215	0.871503	0.972755	-1.03718	0.0954835	0.486929	-1.71107	0.00987564	0.172207	0.673883	0.266831	1
Cathepsin D	CTSD	P07339	CATD_HUMAN	Acid protease active in intracellular protein breakdown. Plays a role in APP processing following cleavage and activation by ADAM30 which leads to APP degradation (PubMed:27333034). Involved in the pathogenesis of several diseases such as breast cancer and possibly Alzheimer disease.	Cathepsin D OS=Homo sapiens GN=CTSD PE=1 SV=1	Homo sapiens	6.09	45065.5	18053.2	31	61.89	164048	108043	231853	393913	1.25048	0.0726388	0.181823	0.333296	0.615852	0.75158	-0.657135	0.327941	0.552715	1.90761	0.00668178	0.118798	0.990431	0.126091	0.568671	0.91718	0.154531	1
Endoplasmin	HSP90B1	P14625	ENPL_HUMAN	Molecular chaperone that functions in the processing and transport of secreted proteins. When associated with CNPY3, required for proper folding of Toll-like receptors (By similarity). Functions in endoplasmic reticulum associated degradation (ERAD). Has ATPase activity.	Endoplasmin OS=Homo sapiens GN=HSP90B1 PE=1 SV=1	Homo sapiens	4.56	92754.2	18017.9	72	72.6	378000	473972	263129	178091	-1.01881	0.0738635	0.183873	-0.398961	0.465123	0.609037	0.233834	0.666851	0.841862	-1.25265	0.0238681	0.25387	-0.632795	0.225982	0.668546	-0.619852	0.235195	1
Enhancer of rudimentary homolog	ERH	P84090	ERH_HUMAN	May have a role in the cell cycle.	Enhancer of rudimentary homolog OS=Homo sapiens GN=ERH PE=1 SV=1	Homo sapiens	5.53	12430	17969.3	4	43.27	59525.5	36618.2	16921.8	36128.4	3.13374	0.450847	0.599429	-3.77474	0.365651	0.516641	-0.0227408	0.995595	1	3.15648	0.421083	0.814544	-3.752	0.340892	0.781552	6.90848	0.0893359	0.916106
Retinal dehydrogenase 1	ALDH1A1	P00352	AL1A1_HUMAN	Can convert/oxidize retinaldehyde to retinoic acid. Binds free retinal and cellular retinol-binding protein-bound retinal (By similarity). May have a broader specificity and oxidize other aldehydes in vivo (PubMed:19296407, PubMed:26373694, PubMed:25450233).	Retinal dehydrogenase 1 OS=Homo sapiens GN=ALDH1A1 PE=1 SV=2	Homo sapiens	6.29	55489.2	17932.3	39	67.86	111560	261601	72007.8	66664.4	-0.3466	0.595663	0.729395	-0.373315	0.5679	0.706369	1.37829	0.0466738	0.188095	-1.72489	0.0112505	0.167487	-1.75161	0.010258	0.176346	0.0267151	0.965244	1
Annexin A5	ANXA5	P08758	ANXA5_HUMAN	This protein is an anticoagulant protein that acts as an indirect inhibitor of the thromboplastin-specific complex, which is involved in the blood coagulation cascade.	Annexin A5 OS=Homo sapiens GN=ANXA5 PE=1 SV=2	Homo sapiens	4.73	35993.9	17761	25	61.88	376600	221988	343940	280812	-0.35101	0.433508	0.583259	-0.0914775	0.836824	0.9224	-0.754337	0.103283	0.297921	0.403327	0.34203	0.762005	0.662859	0.126916	0.570416	-0.259533	0.537573	1
Tubulin alpha-1C chain	TUBA1C	Q9BQE3	TBA1C_HUMAN	Tubulin is the major constituent of microtubules. It binds two moles of GTP, one at an exchangeable site on the beta chain and one at a non-exchangeable site on the alpha chain.	Tubulin alpha-1C chain OS=Homo sapiens GN=TUBA1C PE=1 SV=1	Homo sapiens	4.79	50579.7	17680.2	38	92.2	43866.7	77433.3	58579.3	155881	1.98594	0.00632154	0.0341086	0.606907	0.352552	0.504343	1.13266	0.0927007	0.278794	0.853277	0.172423	0.59857	-0.525756	0.392009	0.81452	1.37903	0.0345262	0.681537
40S ribosomal protein S28	RPS28	P62857	RS28_HUMAN		40S ribosomal protein S28 OS=Homo sapiens GN=RPS28 PE=1 SV=1	Homo sapiens	11.15	7898.07	17612.1	9	68.12	283331	92128.9	41145.6	45870.8	-2.19153	0.00301786	0.0197577	-2.37949	0.00159774	0.0124356	-1.44204	0.0356833	0.161577	-0.749492	0.224613	0.647854	-0.937451	0.133579	0.575127	0.187959	0.755604	1
Transthyretin	TTR	P02766	TTHY_HUMAN	Thyroid hormone-binding protein. Probably transports thyroxine from the bloodstream to the brain.	Transthyretin OS=Homo sapiens GN=TTR PE=1 SV=1	Homo sapiens	5.4	16001.1	17479.5	10	64.63	32427.1	96119.4	51229.3	79805.1	5.20359	0.0320875	0.108143	4.34905	0.0674953	0.170153	5.26874	0.0302672	0.145596	-0.0651488	0.975553	1	-0.919689	0.666221	0.954338	0.85454	0.688461	1
Trypsin-3	PRSS3	P35030	TRY3_HUMAN	Digestive protease specialized for the degradation of trypsin inhibitors. In the ileum, may be involved in defensin processing, including DEFA5.	Trypsin-3 OS=Homo sapiens GN=PRSS3 PE=1 SV=2	Homo sapiens	7.32	33327.2	17401.2	19	64.8	933252	186216	5534.22	13130	-8.93139	0.00598234	0.0328757	-9.35278	0.00436247	0.0252759	-2.50788	0.388174	0.605291	-6.42352	0.0281656	0.276099	-6.8449	0.0204682	0.262556	0.421388	0.876389	1
ATP synthase subunit beta, mitochondrial	ATP5B	P06576	ATPB_HUMAN	Mitochondrial membrane ATP synthase (F(1)F(0) ATP synthase or Complex V) produces ATP from ADP in the presence of a proton gradient across the membrane which is generated by electron transport complexes of the respiratory chain. F-type ATPases consist of two structural domains, F(1) - containing the extramembraneous catalytic core, and F(0) - containing the membrane proton channel, linked togethe…	ATP synthase subunit beta, mitochondrial OS=Homo sapiens GN=ATP5B PE=1 SV=3	Homo sapiens	5.1	56560	17300.5	39	72.02	322585	348354	267087	247360	-0.215134	0.722094	0.834619	-0.0989006	0.86992	0.944105	0.274194	0.650735	0.828146	-0.489328	0.395324	0.798695	-0.373094	0.514943	0.868272	-0.116233	0.838286	1
Peptidyl-prolyl cis-trans isomerase FKBP1A	FKBP1A	P62942	FKB1A_HUMAN	Keeps in an inactive conformation TGFBR1, the TGF-beta type I serine/threonine kinase receptor, preventing TGF-beta receptor activation in absence of ligand. Recruits SMAD7 to ACVR1B which prevents the association of SMAD2 and SMAD3 with the activin receptor complex, thereby blocking the activin signal. May modulate the RYR1 calcium channel activity. PPIases accelerate the folding of proteins. It…	Peptidyl-prolyl cis-trans isomerase FKBP1A OS=Homo sapiens GN=FKBP1A PE=1 SV=2	Homo sapiens	8.66	12007.8	17263.6	7	50.93	81983.1	40564.7	39431.4	48017.7	0.0183087	0.980541	1	-0.112159	0.881264	0.952144	-0.160991	0.830299	0.950298	0.1793	0.800192	1	0.048832	0.944993	1	0.130468	0.853814	1
14-3-3 protein theta	YWHAQ	P27348	1433T_HUMAN	Adapter protein implicated in the regulation of a large spectrum of both general and specialized signaling pathways. Binds to a large number of partners, usually by recognition of a phosphoserine or phosphothreonine motif. Binding generally results in the modulation of the activity of the binding partner. Negatively regulates the kinase activity of PDPK1.	14-3-3 protein theta OS=Homo sapiens GN=YWHAQ PE=1 SV=1	Homo sapiens	4.48	28049.4	17108.9	19	64.49	99690.9	110613	98262.2	102450	0.0272983	0.953469	0.997758	-0.0994966	0.831686	0.919112	0.00459111	0.992169	1	0.0227071	0.958941	1	-0.104088	0.813591	1	0.126795	0.774025	1
Cysteine-rich protein 2	CRIP2	P52943	CRIP2_HUMAN		Cysteine-rich protein 2 OS=Homo sapiens GN=CRIP2 PE=1 SV=1	Homo sapiens	8.74	23291.1	16944	7	51.92	29608.1	44915.3	19501.3	39635.8	4.01912	0.207301	0.360354	-0.0287324	0.992624	1	3.8709	0.223738	0.444786	0.148229	0.959656	1	-3.89963	0.19501	0.627822	4.04786	0.179429	1
Calmodulin	CALM1	P62158	CALM_HUMAN	Calmodulin mediates the control of a large number of enzymes, ion channels, aquaporins and other proteins by Ca(2+). Among the enzymes to be stimulated by the calmodulin-Ca(2+) complex are a number of protein kinases and phosphatases. Together with CCP110 and centrin, is involved in a genetic pathway that regulates the centrosome cycle and progression through cytokinesis.	Calmodulin OS=Homo sapiens GN=CALM1 PE=1 SV=2	Homo sapiens	3.88	16837.7	16814.8	15	74.5	34108.4	66731.8	83118.8	83264.2	1.15747	0.0714959	0.179606	1.33434	0.0407408	0.122324	1.08952	0.0880355	0.271333	0.0679421	0.905939	1	0.244812	0.671087	0.957264	-0.17687	0.758677	1
60S ribosomal protein L8	RPL8	P62917	RL8_HUMAN		60S ribosomal protein L8 OS=Homo sapiens GN=RPL8 PE=1 SV=2	Homo sapiens	11.45	28252.8	16774.9	18	62.26	286377	221303	97035.1	98021.9	-1.7423	0.0392736	0.123158	-1.56524	0.0608973	0.159476	-0.441168	0.578154	0.767837	-1.30113	0.0945534	0.483739	-1.12407	0.144324	0.587933	-0.177059	0.812144	1
Peroxiredoxin-4	PRDX4	Q13162	PRDX4_HUMAN	Probably involved in redox regulation of the cell. Regulates the activation of NF-kappa-B in the cytosol by a modulation of I-kappa-B-alpha phosphorylation.	Peroxiredoxin-4 OS=Homo sapiens GN=PRDX4 PE=1 SV=1	Homo sapiens	5.83	30768	16702	18	67.9	77481.7	275799	25916.8	31721.8	-0.883676	0.257686	0.416026	-1.10584	0.161187	0.301744	1.95727	0.0192072	0.106777	-2.84095	0.000997877	0.0351388	-3.06311	0.000514996	0.0233486	0.222163	0.758428	1
40S ribosomal protein S21	RPS21	P63220	RS21_HUMAN		40S ribosomal protein S21 OS=Homo sapiens GN=RPS21 PE=1 SV=1	Homo sapiens	8.89	9225.45	16677.8	7	56.63	461465	76514	36930.7	49550.3	-2.76709	0.0113573	0.0509984	-3.55777	0.00202301	0.0146265	-2.80961	0.0103647	0.0701114	0.0425221	0.963483	1	-0.74816	0.425148	0.836696	0.790682	0.399855	1
L-lactate dehydrogenase B chain	LDHB	P07195	LDHB_HUMAN		L-lactate dehydrogenase B chain OS=Homo sapiens GN=LDHB PE=1 SV=2	Homo sapiens	5.64	36923.7	16620.4	23	64.97	187071	141573	60636.5	112096	-0.743167	0.282203	0.43854	-1.66894	0.023552	0.0826943	-0.719901	0.297014	0.518168	-0.0232662	0.97099	1	-0.949041	0.15109	0.589798	0.925774	0.160735	1
Ig alpha-2 chain C region	IGHA2	P01877	IGHA2_HUMAN	Ig alpha is the major immunoglobulin class in body secretions. It may serve both to defend against local infection and to prevent access of foreign antigens to the general immunologic system.	Ig alpha-2 chain C region OS=Homo sapiens GN=IGHA2 PE=1 SV=3	Homo sapiens	5.66	37324.7	16618.9	19	73.82	7273.73	66202.4	90106.7	82500.4	3.83071	0.000783667	0.00757963	4.27015	0.000290671	0.00326398	3.7764	0.000886775	0.0130745	0.0543185	0.951422	1	0.493756	0.581522	0.89676	-0.439437	0.623416	1
Protein S100-A6	S100A6	P06703	S10A6_HUMAN	May function as calcium sensor and modulator, contributing to cellular calcium signaling. May function by interacting with other proteins, such as TPR-containing proteins, and indirectly play a role in many physiological processes such as the reorganization of the actin cytoskeleton and in cell motility. Binds 2 calcium ions. Calcium binding is cooperative.	Protein S100-A6 OS=Homo sapiens GN=S100A6 PE=1 SV=1	Homo sapiens	5.17	10236.8	16470.7	9	36.67	35789.2	28077.5	140563	123680	5.70879	0.0213906	0.0807148	5.65489	0.0224598	0.0803371	3.2841	0.162178	0.380233	2.42468	0.268126	0.703176	2.37079	0.278511	0.742376	0.0538965	0.979978	1
Chymotrypsin-like elastase family member 3B	CELA3B	P08861	CEL3B_HUMAN	Efficient protease with alanine specificity but only little elastolytic activity.	Chymotrypsin-like elastase family member 3B OS=Homo sapiens GN=CELA3B PE=1 SV=3	Homo sapiens	5.82	29833.4	16459.3	19	82.96	541205	274936	9083.34	51475	-4.77669	0.000174284	0.00228204	-6.1182	1.18933e-05	0.000263029	-1.37898	0.181718	0.405596	-3.39771	0.00211878	0.0586626	-4.73922	0.000103886	0.00661044	1.34151	0.168942	1
Transketolase	TKT	P29401	TKT_HUMAN	Catalyzes the transfer of a two-carbon ketol group from a ketose donor to an aldose acceptor, via a covalent intermediate with the cofactor thiamine pyrophosphate.	Transketolase OS=Homo sapiens GN=TKT PE=1 SV=3	Homo sapiens	7.48	68562.1	16266.9	44	71.11	403620	343677	184832	222245	-0.871477	0.112316	0.241763	-1.14494	0.0421241	0.124824	-0.463768	0.384745	0.601496	-0.40771	0.416955	0.813634	-0.681171	0.182767	0.607659	0.273461	0.584012	1
40S ribosomal protein SA	RPSA	P08865	RSSA_HUMAN	(Microbial infection) Acts as a receptor for the adeno-associated viruses 2,3,8 and 9, dengue virus, Sindbis virus and Venezuelan equine encephalitis virus (PubMed:1385835, PubMed:15507651, PubMed:16973587). Also acts as a receptor for pathogenic prion protein and bacteria (PubMed:9396609, PubMed:11689427, PubMed:15516338).	40S ribosomal protein SA OS=Homo sapiens GN=RPSA PE=1 SV=4	Homo sapiens	4.59	32968.2	16241.1	16	56.95	691578	180867	65734.7	52666.7	-2.62556	0.00293546	0.019358	-2.30896	0.00717307	0.0365917	-1.02296	0.192078	0.416767	-1.6026	0.0377396	0.300839	-1.286	0.088031	0.496998	-0.316602	0.660955	1
Cystatin-B	CSTB	P04080	CYTB_HUMAN	This is an intracellular thiol proteinase inhibitor. Tightly binding reversible inhibitor of cathepsins L, H and B.	Cystatin-B OS=Homo sapiens GN=CSTB PE=1 SV=2	Homo sapiens	7.51	11196.6	16005	7	79.59	15916	43061.8	52696.3	60323.7	12.2654	1.87697e-05	0.000410107	12.1212	2.14788e-05	0.000418837	11.8047	2.89392e-05	0.000889513	0.460667	0.815588	1	0.316455	0.872657	1	0.144212	0.941753	1
Tubulin beta-3 chain	TUBB3	Q13509	TBB3_HUMAN	Tubulin is the major constituent of microtubules. It binds two moles of GTP, one at an exchangeable site on the beta chain and one at a non-exchangeable site on the alpha chain. TUBB3 plays a critical role in proper axon guidance and mantainance.	Tubulin beta-3 chain OS=Homo sapiens GN=TUBB3 PE=1 SV=2	Homo sapiens	4.64	50889	15970.2	33	63.56	0	12446.3	25757	28289.3	14.6259	4.67073e-16	9.5056e-14	14.5298	5.19287e-16	1.17716e-13	13.568	1.55837e-15	3.32483e-13	1.05788	0.0275215	0.274232	0.961727	0.0425242	0.367227	0.0961509	0.828622	1
14-3-3 protein epsilon	YWHAE	P62258	1433E_HUMAN	Adapter protein implicated in the regulation of a large spectrum of both general and specialized signaling pathways. Binds to a large number of partners, usually by recognition of a phosphoserine or phosphothreonine motif. Binding generally results in the modulation of the activity of the binding partner (By similarity). Positively regulates phosphorylated protein HSF1 nuclear export to the cytop…	14-3-3 protein epsilon OS=Homo sapiens GN=YWHAE PE=1 SV=1	Homo sapiens	4.44	29345	15963.2	26	79.22	65653.4	216797	114887	94939.5	0.565833	0.253021	0.410965	0.817923	0.105679	0.228379	1.59938	0.00398293	0.0385489	-1.03355	0.0352621	0.292216	-0.78146	0.101453	0.529689	-0.25209	0.583134	1
Peroxiredoxin-2	PRDX2	P32119	PRDX2_HUMAN	Involved in redox regulation of the cell. Reduces peroxides with reducing equivalents provided through the thioredoxin system. It is not able to receive electrons from glutaredoxin. May play an important role in eliminating peroxides generated during metabolism. Might participate in the signaling cascades of growth factors and tumor necrosis factor-alpha by regulating the intracellular concentrat…	Peroxiredoxin-2 OS=Homo sapiens GN=PRDX2 PE=1 SV=5	Homo sapiens	5.57	22063	15940.8	16	67.68	178742	197969	60604.8	57773.1	-1.29606	0.0867966	0.204707	-1.1728	0.118276	0.244282	0.0724952	0.920056	0.999714	-1.36856	0.0577807	0.376249	-1.2453	0.0814447	0.489505	-0.123264	0.856419	1
Regenerating islet-derived protein 3-alpha	REG3A	Q06141	REG3A_HUMAN	Bactericidal C-type lectin which acts exclusively against Gram-positive bacteria and mediates bacterial killing by binding to surface-exposed carbohydrate moieties of peptidoglycan. Regulates keratinocyte proliferation and differentiation after skin injury via activation of EXTL3-PI3K-AKT signaling pathway.	Regenerating islet-derived protein 3-alpha OS=Homo sapiens GN=REG3A PE=1 SV=1	Homo sapiens	7.57	19794.3	15870.2	7	37.14	11569.8	94189.2	15550.6	38169.8	4.77582	0.223084	0.379338	4.33799	0.26653	0.419276	9.4638	0.0229691	0.120913	-4.68799	0.205474	0.625213	-5.12581	0.168256	0.607659	0.437824	0.903486	1
Cytochrome b5	CYB5A	P00167	CYB5_HUMAN	Cytochrome b5 is a membrane bound hemoprotein which function as an electron carrier for several membrane bound oxygenases.	Cytochrome b5 OS=Homo sapiens GN=CYB5A PE=1 SV=2	Homo sapiens	4.67	15330.1	15852.8	7	56.72	21158	71913.1	11459.5	5025.17	1.37614	0.649454	0.773332	0.11965	0.968375	1	4.33036	0.164078	0.381725	-2.95421	0.307102	0.738042	-4.21071	0.152013	0.590946	1.25649	0.659746	1
Anterior gradient protein 2 homolog	AGR2	O95994	AGR2_HUMAN	Required for MUC2 post-transcriptional synthesis and secretion. May play a role in the production of mucus by intestinal cells (By similarity). Proto-oncogene that may play a role in cell migration, cell differentiation and cell growth. Promotes cell adhesion (PubMed:23274113).	Anterior gradient protein 2 homolog OS=Homo sapiens GN=AGR2 PE=1 SV=1	Homo sapiens	9.37	20036.3	15772.2	10	32	19694.4	61281	64921.1	67991.5	1.55454	0.132362	0.266943	1.50693	0.143809	0.276708	0.570347	0.569058	0.759092	0.984197	0.302939	0.735447	0.936578	0.326186	0.778813	0.0476187	0.959578	1
Receptor of activated protein C kinase 1	RACK1	P63244	RACK1_HUMAN	Involved in the recruitment, assembly and/or regulation of a variety of signaling molecules. Interacts with a wide variety of proteins and plays a role in many cellular processes. Component of the 40S ribosomal subunit involved in translational repression. Binds to and stabilizes activated protein kinase C (PKC), increasing PKC-mediated phosphorylation. May recruit activated PKC to the ribosome, …	Receptor of activated protein C kinase 1 OS=Homo sapiens GN=RACK1 PE=1 SV=3	Homo sapiens	7.56	35533	15721.5	19	71.29	67179.2	137672	90109.2	57448.3	-0.205275	0.627221	0.754538	0.436333	0.308084	0.463184	1.01672	0.0258404	0.130171	-1.22199	0.00640409	0.117311	-0.580384	0.15678	0.602561	-0.641608	0.119947	0.958251
POTE ankyrin domain family member F	POTEF	A5A3E0	POTEF_HUMAN		POTE ankyrin domain family member F OS=Homo sapiens GN=POTEF PE=1 SV=2	Homo sapiens	5.77	123099	15699.5	53	55.81	28040.2	6347.26	0	0	-14.5026	2.86964e-14	2.16837e-12	-14.5026	2.86964e-14	2.42051e-12	-2.36856	0.00103406	0.0149424	-12.134	1.90563e-13	3.63774e-11	-12.134	1.90563e-13	4.06571e-11	0	1	1
Rho GDP-dissociation inhibitor 1	ARHGDIA	P52565	GDIR1_HUMAN	Controls Rho proteins homeostasis. Regulates the GDP/GTP exchange reaction of the Rho proteins by inhibiting the dissociation of GDP from them, and the subsequent binding of GTP to them. Retains Rho proteins such as CDC42, RAC1 and RHOA in an inactive cytosolic pool, regulating their stability and protecting them from degradation. Actively involved in the recycling and distribution of activated R…	Rho GDP-dissociation inhibitor 1 OS=Homo sapiens GN=ARHGDIA PE=1 SV=3	Homo sapiens	4.82	23264.2	15687.4	12	70.59	79167.6	144925	177036	144778	0.896555	0.0623414	0.163612	1.2489	0.0130085	0.0543568	0.895106	0.0627226	0.223879	0.00144921	0.997305	1	0.353791	0.414457	0.83302	-0.352342	0.416332	1
Peptidyl-prolyl cis-trans isomerase FKBP11	FKBP11	Q9NYL4	FKB11_HUMAN	PPIases accelerate the folding of proteins during protein synthesis.	Peptidyl-prolyl cis-trans isomerase FKBP11 OS=Homo sapiens GN=FKBP11 PE=1 SV=1	Homo sapiens	9.75	22351.5	15633.6	10	54.73	91317.2	56680	16375	7467.3	-3.17213	0.000444334	0.00514888	-2.11268	0.00988769	0.0444395	-0.522982	0.48021	0.689317	-2.64915	0.00128113	0.0408271	-1.58969	0.0329838	0.333238	-1.05946	0.139734	1
60S ribosomal protein L18	RPL18	Q07020	RL18_HUMAN		60S ribosomal protein L18 OS=Homo sapiens GN=RPL18 PE=1 SV=2	Homo sapiens	12.13	21748.6	15548.1	15	45.21	57306.8	159348	66611.3	54457.8	-0.118847	0.847269	0.925895	0.248684	0.687516	0.813208	1.11338	0.0850734	0.265263	-1.23223	0.0466948	0.330727	-0.864695	0.150128	0.589302	-0.367532	0.52987	1
Alpha-1-antitrypsin	SERPINA1	P01009	A1AT_HUMAN	Short peptide from AAT: reversible chymotrypsin inhibitor. It also inhibits elastase, but not trypsin. Its major physiological function is the protection of the lower respiratory tract against proteolytic destruction by human leukocyte elastase (HLE).	Alpha-1-antitrypsin OS=Homo sapiens GN=SERPINA1 PE=1 SV=3	Homo sapiens	5.24	46907.7	15545.1	31	67.94	66107.5	158199	103818	244528	1.84259	0.000559112	0.00610813	0.610976	0.175317	0.321471	1.14403	0.0171499	0.0996839	0.698554	0.104657	0.510281	-0.533059	0.20794	0.640237	1.23161	0.0078367	0.31576
Lactotransferrin	LTF	P02788	TRFL_HUMAN	Isoform DeltaLf: transcription factor with antiproliferative properties and ability to induce cell cycle arrest. Binds to the DeltaLf response element found in the SKP1, BAX, DCPS, and SELENOH promoters.	Lactotransferrin OS=Homo sapiens GN=LTF PE=1 SV=6	Homo sapiens	8.01	80063.9	15505.5	54	70.56	48740.7	20077.9	76361	82742.5	1.17246	0.18785	0.340325	1.03774	0.241051	0.395993	-0.658931	0.450851	0.66419	1.83139	0.0365602	0.293371	1.69667	0.0506528	0.400959	0.134716	0.86902	1
60S ribosomal protein L5	RPL5	P46777	RL5_HUMAN	Required for rRNA maturation and formation of the 60S ribosomal subunits. This protein binds 5S RNA.	60S ribosomal protein L5 OS=Homo sapiens GN=RPL5 PE=1 SV=3	Homo sapiens	10.02	34590.8	15433.2	24	64.98	42170.3	133309	156861	87147.6	0.798408	0.291908	0.44851	1.46395	0.0627768	0.162521	1.41407	0.0713072	0.242241	-0.615665	0.385975	0.791817	0.0498742	0.943349	1	-0.665539	0.349613	1
40S ribosomal protein S3	RPS3	P23396	RS3_HUMAN	Involved in translation as a component of the 40S small ribosomal subunit (PubMed:8706699). Has endonuclease activity and plays a role in repair of damaged DNA (PubMed:7775413). Cleaves phosphodiester bonds of DNAs containing altered bases with broad specificity and cleaves supercoiled DNA more efficiently than relaxed DNA (PubMed:15707971). Displays high binding affinity for 7,8-dihydro-8-oxogua…	40S ribosomal protein S3 OS=Homo sapiens GN=RPS3 PE=1 SV=2	Homo sapiens	10.04	26859.4	15418.6	28	85.19	179746	140686	64796.3	78202.9	-1.18565	0.0484862	0.141708	-1.34761	0.0273199	0.0920048	-0.436848	0.44329	0.656279	-0.748798	0.172011	0.59857	-0.910766	0.101135	0.529689	0.161968	0.761239	1
Guanine nucleotide-binding protein G(I)/G(S)/G(O) subunit gamma-12	GNG12	Q9UBI6	GBG12_HUMAN	Guanine nucleotide-binding proteins (G proteins) are involved as a modulator or transducer in various transmembrane signaling systems. The beta and gamma chains are required for the GTPase activity, for replacement of GDP by GTP, and for G protein-effector interaction.	Guanine nucleotide-binding protein G(I)/G(S)/G(O) subunit gamma-12 OS=Homo sapiens GN=GNG12 PE=1 SV=3	Homo sapiens	9.48	8120.29	15318.1	7	81.94	25929	63233.3	58629.8	48419.9	1.2132	0.0511326	0.146491	1.51034	0.0183394	0.0704629	1.65344	0.0109761	0.0730467	-0.440231	0.429521	0.817919	-0.143101	0.795584	1	-0.29713	0.591922	1
Protein disulfide-isomerase A6	PDIA6	Q15084	PDIA6_HUMAN	May function as a chaperone that inhibits aggregation of misfolded proteins. Plays a role in platelet aggregation and activation by agonists such as convulxin, collagen and thrombin.	Protein disulfide-isomerase A6 OS=Homo sapiens GN=PDIA6 PE=1 SV=1	Homo sapiens	4.76	48520.6	15304.2	29	60.68	174408	380600	188723	127409	-0.501975	0.276302	0.433267	0.100477	0.824422	0.913031	1.02191	0.0354449	0.160899	-1.52389	0.00220553	0.0588196	-0.921434	0.0431248	0.370648	-0.602452	0.170505	1
Tubulin alpha-3E chain	TUBA3E	Q6PEY2	TBA3E_HUMAN	Tubulin is the major constituent of microtubules. It binds two moles of GTP, one at an exchangeable site on the beta chain and one at a non-exchangeable site on the alpha chain (By similarity).	Tubulin alpha-3E chain OS=Homo sapiens GN=TUBA3E PE=1 SV=2	Homo sapiens	4.83	50600	15274.2	23	61.33	32468.2	23170.8	26514.7	0	-14.7201	6.34863e-15	6.39625e-13	-0.156003	0.779915	0.879947	-0.361322	0.519723	0.720203	-14.3588	3.6844e-15	8.90889e-13	0.205319	0.696818	0.976191	-14.5641	2.93565e-15	6.2633e-13
40S ribosomal protein S11	RPS11	P62280	RS11_HUMAN		40S ribosomal protein S11 OS=Homo sapiens GN=RPS11 PE=1 SV=3	Homo sapiens	10.71	18601.8	15234.5	12	56.33	173545	210652	113904	85713.7	-0.981628	0.026383	0.0954048	-0.581006	0.167414	0.310593	0.270319	0.510826	0.714802	-1.25195	0.00440075	0.0917328	-0.851325	0.0389137	0.35197	-0.400622	0.306022	1
Histidine triad nucleotide-binding protein 1	HINT1	P49773	HINT1_HUMAN	Hydrolyzes purine nucleotide phosphoramidates with a single phosphate group, including adenosine 5'monophosphoramidate (AMP-NH2), adenosine 5'monophosphomorpholidate (AMP-morpholidate) and guanosine 5'monophosphomorpholidate (GMP-morpholidate). Hydrolyzes lysyl-AMP (AMP-N-epsilon-(N-alpha-acetyl lysine methyl ester)) generated by lysine tRNA ligase, as well as Met-AMP, His-AMP and Asp-AMP, lysyl-…	Histidine triad nucleotide-binding protein 1 OS=Homo sapiens GN=HINT1 PE=1 SV=2	Homo sapiens	6.49	13916	15152.2	8	57.14	22365	74182.9	54482.2	58919.8	1.46385	0.00409874	0.0246945	1.32312	0.00807745	0.0396977	1.63008	0.00182921	0.022408	-0.166233	0.693052	0.967179	-0.306964	0.468668	0.846893	0.140731	0.738082	1
Carbonic anhydrase 1	CA1	P00915	CAH1_HUMAN	Reversible hydration of carbon dioxide. Can hydrates cyanamide to urea.	Carbonic anhydrase 1 OS=Homo sapiens GN=CA1 PE=1 SV=2	Homo sapiens	6.67	28927.3	15127.2	14	64.75	121154	232121	71925.1	93691.9	0.0308236	0.970647	1	-0.32742	0.696581	0.818034	1.316	0.129834	0.335405	-1.28518	0.11756	0.532082	-1.64342	0.050341	0.399533	0.358244	0.651156	1
Vesicle-trafficking protein SEC22b	SEC22B	O75396	SC22B_HUMAN	SNARE involved in targeting and fusion of ER-derived transport vesicles with the Golgi complex as well as Golgi-derived retrograde transport vesicles with the ER.	Vesicle-trafficking protein SEC22b OS=Homo sapiens GN=SEC22B PE=1 SV=4	Homo sapiens	6.5	24821.5	15106.1	13	68.37	72203.8	39316.9	26960.2	29567.8	-1.61246	0.0129452	0.055368	-1.44746	0.0232467	0.0820586	-1.14837	0.0640306	0.226133	-0.464094	0.406797	0.808466	-0.29909	0.590587	0.901483	-0.165004	0.765902	1
Eosinophil cationic protein	RNASE3	P12724	ECP_HUMAN	Cytotoxin and helminthotoxin with low-efficiency ribonuclease activity. Possesses a wide variety of biological activities. Exhibits antibacterial activity, including cytoplasmic membrane depolarization of preferentially Gram-negative, but also Gram-positive strains. Promotes E.coli outer membrane detachment, alteration of the overall cell shape and partial loss of cell content.	Eosinophil cationic protein OS=Homo sapiens GN=RNASE3 PE=1 SV=2	Homo sapiens	10.23	18898.6	14899.2	6	31.88	29299	15283.2	110421	139415	12.2933	7.95495e-05	0.00126404	12.2244	8.43868e-05	0.00128601	10.0109	0.000589127	0.00929028	2.28243	0.319242	0.748475	2.21349	0.333637	0.780865	0.0689325	0.975624	1
3-hydroxyacyl-CoA dehydrogenase type-2	HSD17B10	Q99714	HCD2_HUMAN	Functions in mitochondrial tRNA maturation. Part of mitochondrial ribonuclease P, an enzyme composed of MRPP1/TRMT10C, MRPP2/HSD17B10 and MRPP3/KIAA0391, which cleaves tRNA molecules in their 5'-ends. Catalyzes the beta-oxidation at position 17 of androgens and estrogens and has 3-alpha-hydroxysteroid dehydrogenase activity with androsterone. Catalyzes the third step in the beta-oxidation of fatt…	3-hydroxyacyl-CoA dehydrogenase type-2 OS=Homo sapiens GN=HSD17B10 PE=1 SV=3	Homo sapiens	7.84	27151.2	14853.7	17	76.63	104137	54499	37778.7	43019	-1.12447	0.112868	0.242519	-1.1838	0.0964384	0.215649	-0.809721	0.244791	0.470299	-0.314749	0.625495	0.924481	-0.374081	0.562458	0.886976	0.0593319	0.926429	1
Ribosome-binding protein 1	RRBP1	Q9P2E9	RRBP1_HUMAN	Acts as a ribosome receptor and mediates interaction between the ribosome and the endoplasmic reticulum membrane.	Ribosome-binding protein 1 OS=Homo sapiens GN=RRBP1 PE=1 SV=4	Homo sapiens	8.99	152872	14806.5	101	55.25	999710	466056	141851	133223	-2.79402	9.90676e-05	0.00148479	-2.60256	0.00020292	0.00246151	-0.984727	0.0903044	0.27547	-1.80929	0.00283695	0.0699975	-1.61783	0.00624169	0.128569	-0.191459	0.715197	1
ATP synthase subunit d, mitochondrial	ATP5H	O75947	ATP5H_HUMAN	Mitochondrial membrane ATP synthase (F(1)F(0) ATP synthase or Complex V) produces ATP from ADP in the presence of a proton gradient across the membrane which is generated by electron transport complexes of the respiratory chain. F-type ATPases consist of two structural domains, F(1) - containing the extramembraneous catalytic core, and F(0) - containing the membrane proton channel, linked togethe…	ATP synthase subunit d, mitochondrial OS=Homo sapiens GN=ATP5H PE=1 SV=3	Homo sapiens	5.02	18548.3	14786	14	90.06	69645.2	54499.4	44333.6	32796.1	-0.978326	0.101997	0.228219	-0.532913	0.359009	0.510838	-0.506382	0.382831	0.600502	-0.471944	0.388187	0.793213	-0.0265314	0.960854	1	-0.445412	0.414827	1
Fibronectin	FN1	P02751	FINC_HUMAN	Anastellin binds fibronectin and induces fibril formation. This fibronectin polymer, named superfibronectin, exhibits enhanced adhesive properties. Both anastellin and superfibronectin inhibit tumor growth, angiogenesis and metastasis. Anastellin activates p38 MAPK and inhibits lysophospholipid signaling.	Fibronectin OS=Homo sapiens GN=FN1 PE=1 SV=4	Homo sapiens	5.34	266218	14782.7	127	60.77	36350.6	124195	414696	395626	3.56886	7.12278e-06	0.000198726	3.51365	8.57821e-06	0.000200751	1.92469	0.00298002	0.0317898	1.64417	0.00597339	0.111678	1.58896	0.00747177	0.147283	0.0552054	0.916842	1
Nucleoside diphosphate kinase A	NME1	P15531	NDKA_HUMAN	Major role in the synthesis of nucleoside triphosphates other than ATP. The ATP gamma phosphate is transferred to the NDP beta phosphate via a ping-pong mechanism, using a phosphorylated active-site intermediate. Possesses nucleoside-diphosphate kinase, serine/threonine-specific protein kinase, geranyl and farnesyl pyrophosphate kinase, histidine protein kinase and 3'-5' exonuclease activities. I…	Nucleoside diphosphate kinase A OS=Homo sapiens GN=NME1 PE=1 SV=1	Homo sapiens	5.77	17319.8	14747.1	8	57.89	65654.5	30398.8	0	126921	0.906842	0.04003	0.125007	-15.9539	1.38033e-17	1.81726e-14	-1.09304	0.0159215	0.0949791	1.99989	7.92359e-05	0.00456173	-14.8608	1.67778e-17	2.02844e-14	16.8607	2.17804e-18	3.94988e-15
Heterogeneous nuclear ribonucleoprotein K	HNRNPK	P61978	HNRPK_HUMAN	One of the major pre-mRNA-binding proteins. Binds tenaciously to poly(C) sequences. Likely to play a role in the nuclear metabolism of hnRNAs, particularly for pre-mRNAs that contain cytidine-rich sequences. Can also bind poly(C) single-stranded DNA. Plays an important role in p53/TP53 response to DNA damage, acting at the level of both transcription activation and repression. When sumoylated, ac…	Heterogeneous nuclear ribonucleoprotein K OS=Homo sapiens GN=HNRNPK PE=1 SV=1	Homo sapiens	5.22	51261.5	14630.8	29	69.33	390808	135261	148806	128489	-1.11554	0.118198	0.249682	-0.88648	0.20812	0.360432	-1.10349	0.121931	0.322846	-0.0120493	0.985154	1	0.217007	0.737967	0.998169	-0.229056	0.724049	1
Alpha-actinin-4	ACTN4	O43707	ACTN4_HUMAN	F-actin cross-linking protein which is thought to anchor actin to a variety of intracellular structures. This is a bundling protein (Probable). Probably involved in vesicular trafficking via its association with the CART complex. The CART complex is necessary for efficient transferrin receptor recycling but not for EGFR degradation (PubMed:15772161). Involved in tight junction assembly in epithel…	Alpha-actinin-4 OS=Homo sapiens GN=ACTN4 PE=1 SV=2	Homo sapiens	5.12	105310	14592	85	77.72	149268	237233	308363	279942	1.1702	0.0357695	0.116148	1.23274	0.0280485	0.0936757	0.911779	0.0931888	0.279352	0.258425	0.599172	0.909667	0.32096	0.514881	0.868272	-0.0625345	0.898382	1
Immunoglobulin J chain	JCHAIN	P01591	IGJ_HUMAN	Serves to link two monomer units of either IgM or IgA. In the case of IgM, the J chain-joined dimer is a nucleating unit for the IgM pentamer, and in the case of IgA it induces larger polymers. It also help to bind these immunoglobulins to secretory component.	Immunoglobulin J chain OS=Homo sapiens GN=JCHAIN PE=1 SV=4	Homo sapiens	4.91	18554.8	14494.9	8	64.78	18033.8	25194.5	54124.6	73750.1	5.39745	0.0237136	0.0874077	4.82493	0.040155	0.12147	3.6335	0.112194	0.309921	1.76395	0.399814	0.802228	1.19143	0.56724	0.886976	0.572523	0.782538	1
L-lactate dehydrogenase A chain	LDHA	P00338	LDHA_HUMAN		L-lactate dehydrogenase A chain OS=Homo sapiens GN=LDHA PE=1 SV=2	Homo sapiens	8.37	36973.9	14435.8	30	80.12	105420	147590	258320	300119	1.49759	0.000703387	0.00718643	1.23485	0.00332737	0.0208795	0.476242	0.20365	0.428318	1.02135	0.00812351	0.134539	0.758611	0.0395378	0.355443	0.262738	0.449466	1
Heat shock protein HSP 90-beta	HSP90AB1	P08238	HS90B_HUMAN	Molecular chaperone that promotes the maturation, structural maintenance and proper regulation of specific target proteins involved for instance in cell cycle control and signal transduction. Undergoes a functional cycle that is linked to its ATPase activity. This cycle probably induces conformational changes in the client proteins, thereby causing their activation. Interacts dynamically with var…	Heat shock protein HSP 90-beta OS=Homo sapiens GN=HSP90AB1 PE=1 SV=4	Homo sapiens	4.77	83606.5	14373.5	61	72.24	89215.6	112877	147964	110297	0.35898	0.361764	0.5176	0.74635	0.0684653	0.171731	0.358691	0.36214	0.582993	0.00028879	0.999371	1	0.387659	0.298126	0.76129	-0.38737	0.298474	1
60S ribosomal protein L19	RPL19	P84098	RL19_HUMAN		60S ribosomal protein L19 OS=Homo sapiens GN=RPL19 PE=1 SV=1	Homo sapiens	11.89	23580.1	14301.5	6	25	110695	61121.7	11629.5	24061.9	-4.83911	0.25815	0.416323	-5.3912	0.209879	0.36128	-9.93068	0.0284004	0.138825	5.09158	0.209136	0.628448	4.53949	0.260451	0.716597	0.552088	0.888986	1
Carcinoembryonic antigen-related cell adhesion molecule 6	CEACAM6	P40199	CEAM6_HUMAN		Carcinoembryonic antigen-related cell adhesion molecule 6 OS=Homo sapiens GN=CEACAM6 PE=1 SV=3	Homo sapiens	5.46	37480.1	14292.8	6	28.78	0	0	18244.5	64031.1	14.405	1.42271e-10	6.61559e-09	13.5492	3.58327e-10	1.60451e-08	0	1	1	14.405	5.80827e-11	8.42664e-09	13.5492	1.47434e-10	2.13898e-08	0.855759	0.386281	1
Peroxiredoxin-5, mitochondrial	PRDX5	P30044	PRDX5_HUMAN	Reduces hydrogen peroxide and alkyl hydroperoxides with reducing equivalents provided through the thioredoxin system. Involved in intracellular redox signaling.	Peroxiredoxin-5, mitochondrial OS=Homo sapiens GN=PRDX5 PE=1 SV=4	Homo sapiens	8.98	22314.6	14232.6	21	83.18	127308	131042	83697.9	78312.8	0.0158541	0.985286	1	0.0933907	0.913503	0.97258	0.771746	0.375241	0.594064	-0.755892	0.357427	0.772578	-0.678356	0.407674	0.828366	-0.0775366	0.923794	1
Alpha-1-acid glycoprotein 1	ORM1	P02763	A1AG1_HUMAN	Functions as transport protein in the blood stream. Binds various ligands in the interior of its beta-barrel domain. Also binds synthetic drugs and influences their distribution and availability in the body. Appears to function in modulating the activity of the immune system during the acute-phase reaction.	Alpha-1-acid glycoprotein 1 OS=Homo sapiens GN=ORM1 PE=1 SV=1	Homo sapiens	4.74	23739.7	14141.1	12	62.19	43054.4	76555.8	88792.8	124793	5.47224	0.0290947	0.101273	4.86211	0.049131	0.136908	4.41763	0.0709998	0.242103	1.05461	0.631325	0.926676	0.444477	0.839255	1	0.610133	0.780791	1
Heterogeneous nuclear ribonucleoproteins A2/B1	HNRNPA2B1	P22626	ROA2_HUMAN	(Microbial infection) Involved in the transport of HIV-1 genomic RNA out of the nucleus, to the microtubule organizing center (MTOC), and then from the MTOC to the cytoplasm: acts by specifically recognizing and binding the A2RE (21 nucleotide hnRNP A2 response element) sequence motifs present on HIV-1 genomic RNA, and promotes its transport.	Heterogeneous nuclear ribonucleoproteins A2/B1 OS=Homo sapiens GN=HNRNPA2B1 PE=1 SV=2	Homo sapiens	9.19	37486.8	14083.6	25	75.07	272975	296339	126731	100475	-1.84376	0.060881	0.161739	-1.79302	0.0675666	0.170153	-0.028093	0.9759	1	-1.81566	0.0513296	0.349948	-1.76492	0.0574262	0.423343	-0.0507386	0.953852	1
Marginal zone B- and B1-cell-specific protein	MZB1	Q8WU39	MZB1_HUMAN	Acts as a hormone-regulated adipokine/proinflammatory cytokine that is implicated in causing chronic inflammation, affecting cellular expansion and blunting insulin response in adipocytes. May have a role in the onset of insulin resistance.	Marginal zone B- and B1-cell-specific protein OS=Homo sapiens GN=MZB1 PE=1 SV=1	Homo sapiens	5.24	21036.6	14045.9	6	42.86	0	24832	108728	36009.3	11.9993	8.3726e-05	0.00131461	16.5776	1.98079e-06	7.18432e-05	14.1301	1.37298e-05	0.00049049	-2.13076	0.342442	0.762454	2.44754	0.277614	0.741463	-4.57831	0.0515178	0.750423
ATP synthase subunit alpha, mitochondrial	ATP5A1	P25705	ATPA_HUMAN	Mitochondrial membrane ATP synthase (F(1)F(0) ATP synthase or Complex V) produces ATP from ADP in the presence of a proton gradient across the membrane which is generated by electron transport complexes of the respiratory chain. F-type ATPases consist of two structural domains, F(1) - containing the extramembraneous catalytic core, and F(0) - containing the membrane proton channel, linked togethe…	ATP synthase subunit alpha, mitochondrial OS=Homo sapiens GN=ATP5A1 PE=1 SV=1	Homo sapiens	9.43	59864.8	14001	37	59.31	908579	284938	236059	220357	-1.47632	0.0581499	0.157428	-1.22989	0.108603	0.231707	-0.975023	0.196808	0.4207	-0.501296	0.473464	0.841272	-0.254866	0.713882	0.989397	-0.246429	0.722921	1
Cytochrome c	CYCS	P99999	CYC_HUMAN	Plays a role in apoptosis. Suppression of the anti-apoptotic members or activation of the pro-apoptotic members of the Bcl-2 family leads to altered mitochondrial membrane permeability resulting in release of cytochrome c into the cytosol. Binding of cytochrome c to Apaf-1 triggers the activation of caspase-9, which then accelerates apoptosis by activating other caspases.	Cytochrome c OS=Homo sapiens GN=CYCS PE=1 SV=2	Homo sapiens	9.96	11862.8	14000.2	10	59.05	58412.2	55533	42520.1	28264.9	-1.06189	0.076103	0.187136	-0.668401	0.250261	0.402348	-0.415102	0.469604	0.680757	-0.646783	0.238499	0.669868	-0.253299	0.638172	0.935995	-0.393484	0.467238	1
40S ribosomal protein S12	RPS12	P25398	RS12_HUMAN		40S ribosomal protein S12 OS=Homo sapiens GN=RPS12 PE=1 SV=3	Homo sapiens	6.98	14914.2	13947.4	16	85.61	77367.7	129569	49702	55862.7	0.142813	0.866592	0.939089	0.0832181	0.921998	0.978948	1.36172	0.122847	0.323679	-1.21891	0.141541	0.566635	-1.2785	0.124301	0.564253	0.0595949	0.940709	1
Chloride intracellular channel protein 1	CLIC1	O00299	CLIC1_HUMAN	Can insert into membranes and form chloride ion channels. Channel activity depends on the pH. Membrane insertion seems to be redox-regulated and may occur only under oxydizing conditions. Involved in regulation of the cell cycle.	Chloride intracellular channel protein 1 OS=Homo sapiens GN=CLIC1 PE=1 SV=4	Homo sapiens	4.9	27264.9	13888	18	71.37	14420.3	37559.3	56184.8	65285.9	5.54665	0.0158209	0.0640427	5.20637	0.0221775	0.0796413	4.73154	0.0351896	0.16043	0.81511	0.680209	0.957732	0.474829	0.809918	1	0.340281	0.863083	1
Histone H2B type 1-A	HIST1H2BA	Q96A08	H2B1A_HUMAN	Variant histone specifically required to direct the transformation of dissociating nucleosomes to protamine in male germ cells. Entirely replaces classical histone H2B prior nucleosome to protamine transition and probably acts as a nucleosome dissociating factor that creates a more dynamic chromatin, facilitating the large-scale exchange of histones. Also expressed maternally and is present in th…	Histone H2B type 1-A OS=Homo sapiens GN=HIST1H2BA PE=1 SV=3	Homo sapiens	10.74	14167.5	13687.2	8	37.8	10947.6	0	0	4161.87	-1.55689	0.0389775	0.122932	-13.0458	1.72666e-12	1.06145e-10	-13.0458	1.72666e-12	1.15974e-10	11.4889	4.99951e-12	7.88402e-10	0	1	1	11.4889	4.99951e-12	7.2533e-10
Heat shock 70 kDa protein 1A	HSPA1A	P0DMV8	HS71A_HUMAN	(Microbial infection) In case of rotavirus A infection, serves as a post-attachment receptor for the virus to facilitate entry into the cell.	Heat shock 70 kDa protein 1A OS=Homo sapiens GN=HSPA1A PE=1 SV=1	Homo sapiens	5.32	70337.5	13670.5	37	56.32	25814.5	146566	247218	170985	2.61592	0.000693659	0.0071272	3.1803	0.000106921	0.00149731	2.25857	0.00232919	0.0264827	0.357346	0.553927	0.886054	0.921724	0.138222	0.58322	-0.564378	0.35377	1
Myosin regulatory light chain 12A	MYL12A	P19105	ML12A_HUMAN	Myosin regulatory subunit that plays an important role in regulation of both smooth muscle and nonmuscle cell contractile activity via its phosphorylation. Implicated in cytokinesis, receptor capping, and cell locomotion (By similarity).	Myosin regulatory light chain 12A OS=Homo sapiens GN=MYL12A PE=1 SV=2	Homo sapiens	4.45	19851.2	13655.8	15	63.16	29412.5	28241.4	69629.9	52017.9	5.22676	0.0258899	0.0941852	5.60355	0.0180845	0.0699281	4.15782	0.0686475	0.236902	1.06894	0.602177	0.91194	1.44573	0.482336	0.853258	-0.376789	0.853676	1
Phosphoglycerate mutase 1	PGAM1	P18669	PGAM1_HUMAN	Interconversion of 3- and 2-phosphoglycerate with 2,3-bisphosphoglycerate as the primer of the reaction. Can also catalyze the reaction of EC 5.4.2.4 (synthase), but with a reduced activity.	Phosphoglycerate mutase 1 OS=Homo sapiens GN=PGAM1 PE=1 SV=2	Homo sapiens	6.79	28918	13620.9	19	75.59	7211.72	107766	156311	136595	7.50296	0.00106569	0.0095912	7.6935	0.000860473	0.00778288	7.0088	0.00185878	0.0225478	0.49415	0.785092	1	0.684696	0.705851	0.983096	-0.190545	0.916174	1
Fibrillin-1	FBN1	P35555	FBN1_HUMAN	Asprosin: Hormone that targets the liver to increase plasma glucose levels. Secreted by white adipose tissue and circulates in the plasma. Acts in response to fasting and promotes blood glucose elevation by binding to the surface of hepatocytes. Promotes hepatocyte glucose release by activating the protein kinase A activity in the liver, resulting in rapid glucose release into the circulation.	Fibrillin-1 OS=Homo sapiens GN=FBN1 PE=1 SV=3	Homo sapiens	4.62	332882	13602	206	72.1	136282	266455	309321	313589	1.24335	0.00478744	0.0274748	1.25092	0.00458994	0.0262582	1.03291	0.0152422	0.0924474	0.210445	0.566075	0.888972	0.218011	0.552346	0.885177	-0.00756554	0.983456	1
Extracellular superoxide dismutase [Cu-Zn]	SOD3	P08294	SODE_HUMAN	Protect the extracellular space from toxic effect of reactive oxygen intermediates by converting superoxide radicals into hydrogen peroxide and oxygen.	Extracellular superoxide dismutase [Cu-Zn] OS=Homo sapiens GN=SOD3 PE=1 SV=2	Homo sapiens	6.14	26307.2	13593.6	15	81.67	21278.2	76990.9	27470.3	13804.7	-0.489642	0.47848	0.624885	0.41665	0.545577	0.687086	1.64671	0.0264688	0.131872	-2.13635	0.00391823	0.0845918	-1.23006	0.0707978	0.466032	-0.906292	0.173256	1
Putative beta-actin-like protein 3	POTEKP	Q9BYX7	ACTBM_HUMAN		Putative beta-actin-like protein 3 OS=Homo sapiens GN=POTEKP PE=5 SV=1	Homo sapiens	5.88	42358.5	13489.7	18	59.47	4351.61	15099.3	9902.02	13385.4	1.26179	0.131	0.264996	0.984359	0.232339	0.387268	1.4905	0.0783263	0.25315	-0.228718	0.76369	1	-0.506145	0.508181	0.867929	0.277427	0.715543	1
Thrombospondin-1	THBS1	P07996	TSP1_HUMAN	Adhesive glycoprotein that mediates cell-to-cell and cell-to-matrix interactions. Binds heparin. May play a role in dentinogenesis and/or maintenance of dentin and dental pulp (By similarity). Ligand for CD36 mediating antiangiogenic properties. Plays a role in ER stress response, via its interaction with the activating transcription factor 6 alpha (ATF6) which produces adaptive ER stress respons…	Thrombospondin-1 OS=Homo sapiens GN=THBS1 PE=1 SV=2	Homo sapiens	4.53	133375	13475.6	76	72.65	12911.1	20957.3	161367	193556	3.97853	3.12448e-06	0.000108966	3.49924	1.45675e-05	0.000307783	0.746781	0.212319	0.434307	3.23175	1.84746e-05	0.00159542	2.75246	0.000106138	0.0066373	0.47929	0.389727	1
Cytochrome c oxidase subunit 6B1	COX6B1	P14854	CX6B1_HUMAN	Connects the two COX monomers into the physiological dimeric form.	Cytochrome c oxidase subunit 6B1 OS=Homo sapiens GN=COX6B1 PE=1 SV=2	Homo sapiens	6.86	10420.5	13460	6	79.07	9413.22	79047.9	39660.8	37526.6	2.31144	0.454143	0.602457	5.21575	0.102439	0.224561	5.84575	0.0699536	0.239134	-3.53431	0.231208	0.658236	-0.629998	0.827314	1	-2.90431	0.321719	1
Transitional endoplasmic reticulum ATPase	VCP	P55072	TERA_HUMAN	Necessary for the fragmentation of Golgi stacks during mitosis and for their reassembly after mitosis. Involved in the formation of the transitional endoplasmic reticulum (tER). The transfer of membranes from the endoplasmic reticulum to the Golgi apparatus occurs via 50-70 nm transition vesicles which derive from part-rough, part-smooth transitional elements of the endoplasmic reticulum (tER). V…	Transitional endoplasmic reticulum ATPase OS=Homo sapiens GN=VCP PE=1 SV=4	Homo sapiens	4.95	90006.3	13412.8	61	75.19	272555	223216	117290	102926	-1.34306	0.0380217	0.120839	-1.12679	0.076106	0.183902	-0.515779	0.398557	0.613307	-0.827284	0.159289	0.588931	-0.611014	0.291855	0.756653	-0.21627	0.704806	1
60S acidic ribosomal protein P2	RPLP2	P05387	RLA2_HUMAN	Plays an important role in the elongation step of protein synthesis.	60S acidic ribosomal protein P2 OS=Homo sapiens GN=RPLP2 PE=1 SV=1	Homo sapiens	4.18	11665	13350.9	12	96.52	22918.2	184118	90554.8	66025.3	1.66856	0.0277953	0.0983545	1.90314	0.0139072	0.0572378	2.94659	0.000568574	0.00904481	-1.27803	0.0670293	0.408597	-1.04345	0.128332	0.571485	-0.234583	0.723349	1
60S ribosomal protein L9	RPL9	P32969	RL9_HUMAN		60S ribosomal protein L9 OS=Homo sapiens GN=RPL9 PE=1 SV=1	Homo sapiens	10.38	21977.5	13335.8	14	50	73526.5	153020	59697.8	53314.9	-0.205751	0.808024	0.898437	-0.269491	0.750456	0.858631	0.938546	0.27625	0.499232	-1.1443	0.164155	0.597511	-1.20804	0.143235	0.587933	0.0637401	0.936313	1
Alcohol dehydrogenase 1A	ADH1A	P07327	ADH1A_HUMAN		Alcohol dehydrogenase 1A OS=Homo sapiens GN=ADH1A PE=1 SV=2	Homo sapiens	7.85	40771.2	13303.9	20	40.27	9723.55	17293.7	17692.7	14528.9	0.641826	0.306895	0.464763	0.81034	0.201259	0.354925	0.916379	0.151185	0.367262	-0.274552	0.638594	0.93179	-0.106038	0.855636	1	-0.168514	0.772664	1
60S ribosomal protein L17	RPL17	P18621	RL17_HUMAN		60S ribosomal protein L17 OS=Homo sapiens GN=RPL17 PE=1 SV=3	Homo sapiens	10.6	21625.2	13246.4	14	56.52	240306	171469	26649.5	40599.7	-2.55675	0.00106426	0.0095912	-3.10099	0.000180937	0.00223217	-1.08647	0.110697	0.307544	-1.47028	0.0274807	0.274232	-2.01453	0.00426538	0.0995002	0.544244	0.383211	1
Elongation factor 1-delta	EEF1D	P29692	EF1D_HUMAN	Isoform 2: Regulates induction of heat-shock-responsive genes through association with heat shock transcription factors and direct DNA-binding at heat shock promoter elements (HSE).	Elongation factor 1-delta OS=Homo sapiens GN=EEF1D PE=1 SV=5	Homo sapiens	4.71	31235.9	13244.3	21	83.99	573551	205398	106984	102426	-2.37001	0.000150386	0.00205056	-2.29287	0.000208929	0.00251226	-1.42745	0.00919085	0.0653631	-0.942565	0.0548108	0.363435	-0.865428	0.075347	0.47944	-0.0771369	0.86765	1
Adenylyl cyclase-associated protein 1	CAP1	Q01518	CAP1_HUMAN	Directly regulates filament dynamics and has been implicated in a number of complex developmental and morphological processes, including mRNA localization and the establishment of cell polarity.	Adenylyl cyclase-associated protein 1 OS=Homo sapiens GN=CAP1 PE=1 SV=5	Homo sapiens	8.06	52357.8	13218.1	34	67.58	61048.2	68956.6	126089	155060	1.33637	0.00401175	0.0243322	1.04437	0.0185511	0.0709757	0.0514931	0.898993	0.989124	1.28488	0.00348472	0.0766072	0.992879	0.0177385	0.241871	0.291999	0.449177	1
Y-box-binding protein 3	YBX3	P16989	YBOX3_HUMAN	Binds to the GM-CSF promoter. Seems to act as a repressor. Binds also to full length mRNA and to short RNA sequences containing the consensus site 5'-UCCAUCA-3'. May have a role in translation repression (By similarity).	Y-box-binding protein 3 OS=Homo sapiens GN=YBX3 PE=1 SV=4	Homo sapiens	10.02	40090	13211.5	16	62.1	29899.7	38145.8	15176.2	8866.63	-2.13264	0.0440426	0.1339	-1.54021	0.134216	0.262853	-0.0832982	0.933113	1	-2.04935	0.040583	0.313817	-1.45692	0.133024	0.575127	-0.59243	0.529181	1
Neutrophil gelatinase-associated lipocalin	LCN2	P80188	NGAL_HUMAN	Iron-trafficking protein involved in multiple processes such as apoptosis, innate immunity and renal development. Binds iron through association with 2,5-dihydroxybenzoic acid (2,5-DHBA), a siderophore that shares structural similarities with bacterial enterobactin, and delivers or removes iron from the cell, depending on the context. Iron-bound form (holo-24p3) is internalized following binding …	Neutrophil gelatinase-associated lipocalin OS=Homo sapiens GN=LCN2 PE=1 SV=2	Homo sapiens	9.2	22759.2	13196.1	10	51.52	0	7747.46	40737.5	65748.9	15.4767	8.38056e-07	3.41531e-05	15.0145	1.23853e-06	4.77886e-05	10.2861	0.000101041	0.00215056	5.19061	0.0146685	0.196602	4.72843	0.0241049	0.284783	0.462183	0.811035	1
Alpha-1-antichymotrypsin	SERPINA3	P01011	AACT_HUMAN	Although its physiological function is unclear, it can inhibit neutrophil cathepsin G and mast cell chymase, both of which can convert angiotensin-1 to the active angiotensin-2.	Alpha-1-antichymotrypsin OS=Homo sapiens GN=SERPINA3 PE=1 SV=2	Homo sapiens	5.18	47822.1	13118.6	28	66.19	115074	68427.1	91398.3	174612	1.48751	0.0502868	0.145099	0.487936	0.497868	0.638306	0.0573892	0.936001	1	1.43012	0.0463984	0.329329	0.430547	0.525449	0.87203	0.999569	0.151069	1
Macrophage-capping protein	CAPG	P40121	CAPG_HUMAN	Calcium-sensitive protein which reversibly blocks the barbed ends of actin filaments but does not sever preformed actin filaments. May play an important role in macrophage function. May play a role in regulating cytoplasmic and/or nuclear structures through potential interactions with actin. May bind DNA.	Macrophage-capping protein OS=Homo sapiens GN=CAPG PE=1 SV=2	Homo sapiens	5.77	38783.7	13080.9	13	39.94	26097.1	42139.3	142444	215196	3.31169	2.05423e-05	0.000443494	2.62336	0.00024063	0.00277951	0.844213	0.151486	0.367272	2.46748	0.000246213	0.0119069	1.77914	0.00386296	0.0940333	0.688335	0.211205	1
Keratin, type I cytoskeletal 16	KRT16	P08779	K1C16_HUMAN	Epidermis-specific type I keratin that plays a key role in skin. Acts as a regulator of innate immunity in response to skin barrier breach: required for some inflammatory checkpoint for the skin barrier maintenance.	Keratin, type I cytoskeletal 16 OS=Homo sapiens GN=KRT16 PE=1 SV=4	Homo sapiens	4.79	51610.1	13031.6	38	70.61	10465.3	10979.9	23253.2	51302.7	1.39371	0.202824	0.357079	0.876745	0.415944	0.562711	-0.495946	0.643066	0.822426	1.88966	0.0741258	0.427431	1.37269	0.18436	0.608652	0.516966	0.608667	1
Peptidyl-prolyl cis-trans isomerase B	PPIB	P23284	PPIB_HUMAN	PPIases accelerate the folding of proteins. It catalyzes the cis-trans isomerization of proline imidic peptide bonds in oligopeptides.	Peptidyl-prolyl cis-trans isomerase B OS=Homo sapiens GN=PPIB PE=1 SV=2	Homo sapiens	9.85	23799.6	13022.1	20	69.44	67833	170663	113477	109641	0.776409	0.162821	0.308077	0.873871	0.119061	0.245283	1.45333	0.0144571	0.0888743	-0.676919	0.194919	0.610228	-0.579457	0.263903	0.719682	-0.0974622	0.848098	1
Histone H2A.V	H2AFV	Q71UI9	H2AV_HUMAN	Variant histone H2A which replaces conventional H2A in a subset of nucleosomes. Nucleosomes wrap and compact DNA into chromatin, limiting DNA accessibility to the cellular machineries which require DNA as a template. Histones thereby play a central role in transcription regulation, DNA repair, DNA replication and chromosomal stability. DNA accessibility is regulated via a complex set of post-tran…	Histone H2A.V OS=Homo sapiens GN=H2AFV PE=1 SV=3	Homo sapiens	11.04	13508.7	12942.7	7	60.16	15056.4	36836	21032.8	26729.8	4.15594	0.0703137	0.177472	3.42486	0.129695	0.258322	4.29733	0.062143	0.22327	-0.141386	0.945139	1	-0.872468	0.671959	0.957264	0.731081	0.722488	1
40S ribosomal protein S3a	RPS3A	P61247	RS3A_HUMAN	May play a role during erythropoiesis through regulation of transcription factor DDIT3.	40S ribosomal protein S3a OS=Homo sapiens GN=RPS3A PE=1 SV=2	Homo sapiens	10.18	30173.1	12883	31	72.35	182997	148432	109332	96076.5	-0.871512	0.048379	0.141623	-0.676244	0.116904	0.242292	-0.248724	0.55095	0.742572	-0.622788	0.124996	0.53921	-0.427519	0.283022	0.746565	-0.195268	0.618894	1
Calponin-3	CNN3	Q15417	CNN3_HUMAN	Thin filament-associated protein that is implicated in the regulation and modulation of smooth muscle contraction. It is capable of binding to actin, calmodulin, troponin C and tropomyosin. The interaction of calponin with actin inhibits the actomyosin Mg-ATPase activity.	Calponin-3 OS=Homo sapiens GN=CNN3 PE=1 SV=1	Homo sapiens	5.62	36584.9	12873.8	19	63.53	30840.8	33800.6	89133.9	48337.3	0.0569734	0.98168	1	-2.93468	0.246872	0.400427	-0.00840041	0.997299	1	0.0653738	0.977705	1	-2.92628	0.221803	0.661364	2.99165	0.212118	1
Syncollin	SYCN	Q0VAF6	SYCN_HUMAN	Functions in exocytosis in pancreatic acinar cells regulating the fusion of zymogen granules with each other. May have a pore-forming activity on membranes and regulate exocytosis in other exocrine tissues (By similarity).	Syncollin OS=Homo sapiens GN=SYCN PE=2 SV=1	Homo sapiens	7.84	14861.6	12802.7	6	58.96	107929	111588	6729	8591	-13.912	0.000352837	0.00420967	-8.91643	0.0107376	0.0472636	-0.267761	0.93215	1	-13.6443	0.000242097	0.011866	-8.64867	0.00902694	0.162889	-4.99558	0.106023	0.932171
Prostaglandin E synthase 3	PTGES3	Q15185	TEBP_HUMAN	Cytosolic prostaglandin synthase that catalyzes the oxidoreduction of prostaglandin endoperoxide H2 (PGH2) to prostaglandin E2 (PGE2) (PubMed:10922363). Molecular chaperone that localizes to genomic response elements in a hormone-dependent manner and disrupts receptor-mediated transcriptional activation, by promoting disassembly of transcriptional regulatory complexes (PubMed:11274138, PubMed:120…	Prostaglandin E synthase 3 OS=Homo sapiens GN=PTGES3 PE=1 SV=1	Homo sapiens	4.12	18982.6	12792.3	10	78.13	16287.7	37906.6	47576.5	42818.3	8.45967	0.00235893	0.0166781	8.58592	0.00210402	0.0149927	8.05721	0.00339591	0.0342724	0.402462	0.858273	1	0.52871	0.814594	1	-0.126249	0.955308	1
Ras-related protein Rab-1A	RAB1A	P62820	RAB1A_HUMAN	The small GTPases Rab are key regulators of intracellular membrane trafficking, from the formation of transport vesicles to their fusion with membranes. Rabs cycle between an inactive GDP-bound form and an active GTP-bound form that is able to recruit to membranes different sets of downstream effectors directly responsible for vesicle formation, movement, tethering and fusion. RAB1A regulates ves…	Ras-related protein Rab-1A OS=Homo sapiens GN=RAB1A PE=1 SV=3	Homo sapiens	5.85	22905.9	12739	19	75.12	25906.7	35715.4	39705.5	29412.8	0.137483	0.756539	0.85911	0.569079	0.209975	0.36128	0.341953	0.444158	0.656999	-0.20447	0.625573	0.924481	0.227126	0.588119	0.901245	-0.431596	0.309102	1
40S ribosomal protein S4, X isoform	RPS4X	P62701	RS4X_HUMAN		40S ribosomal protein S4, X isoform OS=Homo sapiens GN=RPS4X PE=1 SV=2	Homo sapiens	10.59	29825.9	12714.6	23	59.32	75966.8	57141.9	38106	44799.7	-0.64309	0.298249	0.455665	-0.949278	0.131919	0.26018	-0.613201	0.320539	0.544285	-0.0298889	0.958401	1	-0.336077	0.559632	0.886976	0.306188	0.594737	1
14-3-3 protein beta/alpha	YWHAB	P31946	1433B_HUMAN	Adapter protein implicated in the regulation of a large spectrum of both general and specialized signaling pathways. Binds to a large number of partners, usually by recognition of a phosphoserine or phosphothreonine motif. Binding generally results in the modulation of the activity of the binding partner. Negative regulator of osteogenesis. Blocks the nuclear translocation of the phosphorylated f…	14-3-3 protein beta/alpha OS=Homo sapiens GN=YWHAB PE=1 SV=3	Homo sapiens	4.59	28196.5	12711	21	63.41	138911	166637	249950	165281	0.259232	0.624565	0.75259	0.782528	0.151242	0.287956	0.0589227	0.911112	0.996335	0.200309	0.687988	0.963449	0.723605	0.158759	0.605783	-0.523297	0.301059	1
Collagen alpha-3(VI) chain	COL6A3	P12111	CO6A3_HUMAN	Collagen VI acts as a cell-binding protein.	Collagen alpha-3(VI) chain OS=Homo sapiens GN=COL6A3 PE=1 SV=5	Homo sapiens	6.23	345381	12688.8	186	58.7	174137	441710	393986	383939	1.11719	0.0171998	0.0681046	1.09784	0.0188966	0.0715459	1.35537	0.00527359	0.0463131	-0.238179	0.556991	0.887339	-0.257527	0.525787	0.87203	0.0193486	0.961741	1
Protein disulfide-isomerase A4	PDIA4	P13667	PDIA4_HUMAN		Protein disulfide-isomerase A4 OS=Homo sapiens GN=PDIA4 PE=1 SV=2	Homo sapiens	4.77	73274.7	12674.1	66	75.81	259485	173910	89797.6	74171.9	-1.83018	0.000627863	0.00669783	-1.56645	0.00228447	0.0158427	-0.659906	0.147415	0.362246	-1.17028	0.0111572	0.167219	-0.906547	0.0412228	0.363239	-0.263732	0.528071	1
Malate dehydrogenase, cytoplasmic	MDH1	P40925	MDHC_HUMAN		Malate dehydrogenase, cytoplasmic OS=Homo sapiens GN=MDH1 PE=1 SV=4	Homo sapiens	7.17	36654.3	12582	21	53.59	55493.9	108658	96329.9	102579	1.04439	0.114913	0.245026	0.945045	0.150931	0.287665	0.958807	0.145436	0.360067	0.0855868	0.886676	1	-0.0137618	0.981712	1	0.0993486	0.868623	1
Septin-2	SEPT2	Q15019	SEPT2_HUMAN	Filament-forming cytoskeletal GTPase. Forms a filamentous structure with SEPT12, SEPT6, SEPT2 and probably SEPT4 at the sperm annulus which is required for the structural integrity and motility of the sperm tail during postmeiotic differentiation (PubMed:25588830). Required for normal organization of the actin cytoskeleton. Plays a role in the biogenesis of polarized columnar-shaped epithelium by…	Septin-2 OS=Homo sapiens GN=SEPT2 PE=1 SV=1	Homo sapiens	6.14	41715.7	12563	26	77.56	58037.7	94682.7	91614.4	115594	1.17195	0.0699106	0.176947	0.777294	0.216232	0.368204	0.71538	0.253374	0.479639	0.456566	0.434368	0.818776	0.061914	0.914775	1	0.394652	0.498179	1
Elongation factor 2	EEF2	P13639	EF2_HUMAN	Catalyzes the GTP-dependent ribosomal translocation step during translation elongation. During this step, the ribosome changes from the pre-translocational (PRE) to the post-translocational (POST) state as the newly formed A-site-bound peptidyl-tRNA and P-site-bound deacylated tRNA move to the P and E sites, respectively. Catalyzes the coordinated movement of the two tRNA molecules, the mRNA and …	Elongation factor 2 OS=Homo sapiens GN=EEF2 PE=1 SV=4	Homo sapiens	6.39	96307.8	12529.7	68	69.46	548977	287451	151242	137055	-2.00096	0.00147807	0.0120604	-1.84252	0.00281334	0.0186545	-1.14305	0.0443038	0.184489	-0.857913	0.101631	0.501517	-0.699473	0.176049	0.607659	-0.15844	0.752749	1
Putative Ras-related protein Rab-1C	RAB1C	Q92928	RAB1C_HUMAN	Protein transport. Probably involved in vesicular traffic (By similarity).	Putative Ras-related protein Rab-1C OS=Homo sapiens GN=RAB1C PE=5 SV=2	Homo sapiens	5.08	22245.1	12371.3	20	79.1	46619.7	72953	72114.4	60934.6	0.373381	0.470502	0.617407	0.626458	0.232651	0.387609	0.408378	0.430666	0.643603	-0.0349966	0.94234	1	0.21808	0.653199	0.944461	-0.253077	0.602465	1
60S ribosomal protein L4	RPL4	P36578	RL4_HUMAN		60S ribosomal protein L4 OS=Homo sapiens GN=RPL4 PE=1 SV=5	Homo sapiens	11.5	47982.5	12362.5	32	54.33	81617.9	208099	109843	91356.9	0.253738	0.614939	0.744779	0.592352	0.248327	0.400659	1.43259	0.0103804	0.0701114	-1.17885	0.0221802	0.246017	-0.840237	0.0901739	0.500859	-0.338614	0.478187	1
60S acidic ribosomal protein P1	RPLP1	P05386	RLA1_HUMAN	Plays an important role in the elongation step of protein synthesis.	60S acidic ribosomal protein P1 OS=Homo sapiens GN=RPLP1 PE=1 SV=1	Homo sapiens	4	11628	12313.9	5	71.93	16889.4	29194.8	14939.1	40650.6	1.7262	0.587007	0.72213	-2.2589	0.478644	0.621346	-1.30525	0.680682	0.852792	3.03145	0.317057	0.747216	-0.953653	0.749533	1	3.9851	0.193303	1
Protein-glutamine gamma-glutamyltransferase 2	TGM2	P21980	TGM2_HUMAN	Catalyzes the cross-linking of proteins and the conjugation of polyamines to proteins.	Protein-glutamine gamma-glutamyltransferase 2 OS=Homo sapiens GN=TGM2 PE=1 SV=2	Homo sapiens	4.93	78469.5	12306.3	38	54.15	447642	158674	265850	278931	1.63804	0.107312	0.235509	1.601	0.114863	0.23983	0.736997	0.454177	0.666383	0.901041	0.334598	0.758585	0.864002	0.35429	0.787246	0.0370394	0.967893	1
Inorganic pyrophosphatase	PPA1	Q15181	IPYR_HUMAN		Inorganic pyrophosphatase OS=Homo sapiens GN=PPA1 PE=1 SV=2	Homo sapiens	5.44	33116.3	12277.4	22	69.2	60029.3	70078.9	85822.6	56195.7	-0.140674	0.781936	0.880224	0.43021	0.401929	0.548662	0.15507	0.760332	0.90358	-0.295744	0.539015	0.880661	0.275139	0.567352	0.886976	-0.570884	0.24304	1
Beta-enolase	ENO3	P13929	ENOB_HUMAN	Appears to have a function in striated muscle development and regeneration.	Beta-enolase OS=Homo sapiens GN=ENO3 PE=1 SV=5	Homo sapiens	7.66	47329.1	12242.6	16	37.56	31805.9	29165.6	52557.2	15839.9	-1.04578	0.240385	0.396308	0.889023	0.315407	0.470974	-0.556378	0.525854	0.724372	-0.489403	0.553639	0.886054	1.4454	0.0926654	0.507356	-1.9348	0.0291795	0.681537
Tryptase alpha/beta-1	TPSAB1	Q15661	TRYB1_HUMAN	Tryptase is the major neutral protease present in mast cells and is secreted upon the coupled activation-degranulation response of this cell type. May play a role in innate immunity. Isoform 2 cleaves large substrates, such as fibronectin, more efficiently than isoform 1, but seems less efficient toward small substrates (PubMed:18854315).	Tryptase alpha/beta-1 OS=Homo sapiens GN=TPSAB1 PE=1 SV=1	Homo sapiens	6.67	30971.4	12230.4	20	69.82	15411.8	189700	98520.9	65686.5	1.66092	0.0556686	0.153622	2.4163	0.0083809	0.0408021	3.29267	0.00083263	0.0125309	-1.63175	0.0471425	0.330727	-0.876376	0.265463	0.722307	-0.755378	0.334766	1
Beta-actin-like protein 2	ACTBL2	Q562R1	ACTBL_HUMAN	Actins are highly conserved proteins that are involved in various types of cell motility and are ubiquitously expressed in all eukaryotic cells.	Beta-actin-like protein 2 OS=Homo sapiens GN=ACTBL2 PE=1 SV=2	Homo sapiens	5.25	42345.5	12218	29	53.99	80415.3	78025.3	15693.1	396747	2.09597	0.011926	0.052241	-2.24199	0.00789566	0.0391223	-0.365455	0.628413	0.812858	2.46143	0.00274817	0.0687421	-1.87653	0.0160188	0.233334	4.33796	1.14372e-05	0.00125705
Protein S100-A8	S100A8	P05109	S10A8_HUMAN	S100A8 is a calcium- and zinc-binding protein which plays a prominent role in the regulation of inflammatory processes and immune response. It can induce neutrophil chemotaxis and adhesion. Predominantly found as calprotectin (S100A8/A9) which has a wide plethora of intra- and extracellular functions. The intracellular functions include: facilitating leukocyte arachidonic acid trafficking and met…	Protein S100-A8 OS=Homo sapiens GN=S100A8 PE=1 SV=1	Homo sapiens	6.62	10891.6	12209.9	7	41.94	35128.7	26946.6	171679	175004	5.84449	0.0200676	0.0767776	5.81153	0.0206704	0.0758821	3.21703	0.174972	0.395897	2.62746	0.23669	0.667161	2.5945	0.242371	0.694504	0.0329557	0.987893	1
Ferritin light chain	FTL	P02792	FRIL_HUMAN	Stores iron in a soluble, non-toxic, readily available form. Important for iron homeostasis. Iron is taken up in the ferrous form and deposited as ferric hydroxides after oxidation. Also plays a role in delivery of iron to cells. Mediates iron uptake in capsule cells of the developing kidney (By similarity).	Ferritin light chain OS=Homo sapiens GN=FTL PE=1 SV=2	Homo sapiens	5.4	20076.7	12170.6	6	33.71	3782	19027.5	37851.9	54204.7	12.2821	0.000592459	0.00639539	8.7831	0.00772783	0.0385541	10.8885	0.00164674	0.0209822	1.39361	0.616217	0.917444	-2.1054	0.451184	0.842697	3.49901	0.217448	1
NADH dehydrogenase [ubiquinone] iron-sulfur protein 6, mitochondrial	NDUFS6	O75380	NDUS6_HUMAN	Accessory subunit of the mitochondrial membrane respiratory chain NADH dehydrogenase (Complex I), that is believed not to be involved in catalysis. Complex I functions in the transfer of electrons from NADH to the respiratory chain. The immediate electron acceptor for the enzyme is believed to be ubiquinone.	NADH dehydrogenase [ubiquinone] iron-sulfur protein 6, mitochondrial OS=Homo sapiens GN=NDUFS6 PE=1 SV=1	Homo sapiens	8.29	14053.8	12131.7	11	90.32	70465.4	56369.3	37749.5	28707.1	-1.33892	0.00440073	0.0259958	-0.906665	0.0396359	0.120819	-0.440462	0.293108	0.51457	-0.898463	0.0316368	0.290421	-0.466203	0.239952	0.690614	-0.43226	0.274485	1
Ig mu chain C region	IGHM	P01871	IGHM_HUMAN	IgM antibodies play an important role in primary defense mechanisms. They have been shown to be involved in early recognition of external invaders like bacteria and viruses, cellular waste and modified self, as well as in recognition and elimination of precancerous and cancerous lesions. The membrane-bound form is found in the majority of normal B-cells alongside with IgD. Membrane-bound IgM indu…	Ig mu chain C region OS=Homo sapiens GN=IGHM PE=1 SV=3	Homo sapiens	6.33	49991	12096.5	36	72.57	63743.7	195092	256342	224382	2.19299	0.00313167	0.0203924	2.30508	0.0021479	0.0151565	1.74781	0.0137741	0.0865529	0.445179	0.466582	0.836461	0.557267	0.364329	0.793308	-0.112088	0.853426	1
Haptoglobin-related protein	HPR	P00739	HPTR_HUMAN	Primate-specific plasma protein associated with apolipoprotein L-I (apoL-I)-containing high-density lipoprotein (HDL). This HDL particle, termed trypanosome lytic factor-1 (TLF-1), mediates human innate immune protection against many species of African trypanosomes. Binds hemoglobin with high affinity and may contribute to the clearance of cell-free hemoglobin to allow hepatic recycling of heme i…	Haptoglobin-related protein OS=Homo sapiens GN=HPR PE=2 SV=2	Homo sapiens	6.67	39542.9	12008.8	23	72.13	20942	26224.4	22253.8	19505.6	0.151204	0.796749	0.889994	0.193516	0.741846	0.852559	0.392611	0.506169	0.711346	-0.241407	0.663342	0.94722	-0.199096	0.719333	0.993157	-0.0423114	0.939008	1
Desmin	DES	P17661	DESM_HUMAN	Desmin are class-III intermediate filaments found in muscle cells. In adult striated muscle they form a fibrous network connecting myofibrils to each other and to the plasma membrane from the periphery of the Z-line structures (PubMed:24200904, PubMed:25394388, PubMed:26724190). May act as a sarcomeric microtubule-anchoring protein: specifically associates with detyrosinated tubulin-alpha chains,…	Desmin OS=Homo sapiens GN=DES PE=1 SV=3	Homo sapiens	5.03	53592.9	11951.2	47	75.74	42656.2	132727	203540	55919.6	0.624233	0.416678	0.565229	2.24608	0.00836398	0.0407744	1.42805	0.0743599	0.247684	-0.803816	0.271477	0.706816	0.818033	0.263406	0.719407	-1.62185	0.035203	0.681537
Protein SEC13 homolog	SEC13	P55735	SEC13_HUMAN	As a component of the GATOR subcomplex GATOR2, functions within the amino acid-sensing branch of the TORC1 signaling pathway. Indirectly activates mTORC1 and the TORC1 signaling pathway through the inhibition of the GATOR1 subcomplex (PubMed:23723238). It is negatively regulated by the upstream amino acid sensors SESN2 and GATSL3 (PubMed:25457612, PubMed:27487210).	Protein SEC13 homolog OS=Homo sapiens GN=SEC13 PE=1 SV=3	Homo sapiens	5.09	36053.8	11936.8	16	70.81	89425.5	57847.6	38502.1	46430.6	-3.76851	0.148261	0.28942	-1.46102	0.564357	0.70341	-1.00288	0.691562	0.858711	-2.76563	0.254431	0.683095	-0.458134	0.847277	1	-2.30749	0.338728	1
Keratin, type I cytoskeletal 14	KRT14	P02533	K1C14_HUMAN	The nonhelical tail domain is involved in promoting KRT5-KRT14 filaments to self-organize into large bundles and enhances the mechanical properties involved in resilience of keratin intermediate filaments in vitro.	Keratin, type I cytoskeletal 14 OS=Homo sapiens GN=KRT14 PE=1 SV=4	Homo sapiens	4.9	51903.7	11908.6	44	85.81	22744.8	98980.4	64475	92672.5	1.73372	0.0245982	0.0902101	1.40742	0.0612639	0.160248	1.97522	0.0121252	0.0783922	-0.241506	0.719193	0.988448	-0.567804	0.402197	0.825746	0.326298	0.627705	1
Keratin, type II cytoskeletal 7	KRT7	P08729	K2C7_HUMAN	Blocks interferon-dependent interphase and stimulates DNA synthesis in cells. Involved in the translational regulation of the human papillomavirus type 16 E7 mRNA (HPV16 E7).	Keratin, type II cytoskeletal 7 OS=Homo sapiens GN=KRT7 PE=1 SV=5	Homo sapiens	5.21	51442.8	11898.8	54	79.74	115984	40899.6	167547	185397	0.69981	0.335992	0.491388	0.569672	0.431278	0.577639	-1.52227	0.0462984	0.187764	2.22208	0.00407354	0.087239	2.09194	0.0061661	0.127797	0.130138	0.847388	1
Ras-related C3 botulinum toxin substrate 1	RAC1	P63000	RAC1_HUMAN	Isoform B has an accelerated GEF-independent GDP/GTP exchange and an impaired GTP hydrolysis, which is restored partially by GTPase-activating proteins. It is able to bind to the GTPase-binding domain of PAK but not full-length PAK in a GTP-dependent manner, suggesting that the insertion does not completely abolish effector interaction.	Ras-related C3 botulinum toxin substrate 1 OS=Homo sapiens GN=RAC1 PE=1 SV=1	Homo sapiens	8.57	21849.3	11817.3	14	51.56	109377	40888.4	93109.6	80610.9	0.00238229	0.996761	1	0.172987	0.768466	0.872675	-1.10887	0.0726826	0.24461	1.11125	0.0579327	0.376563	1.28185	0.0314971	0.327233	-0.170605	0.758158	1
Thioredoxin-dependent peroxide reductase, mitochondrial	PRDX3	P30048	PRDX3_HUMAN	Involved in redox regulation of the cell. Protects radical-sensitive enzymes from oxidative damage by a radical-generating system. Acts synergistically with MAP3K13 to regulate the activation of NF-kappa-B in the cytosol.	Thioredoxin-dependent peroxide reductase, mitochondrial OS=Homo sapiens GN=PRDX3 PE=1 SV=3	Homo sapiens	7.69	28034.8	11705.7	13	61.72	61125.2	94229.9	87685.7	56340.7	-0.0933456	0.843565	0.924315	0.33266	0.48499	0.626446	0.651578	0.180368	0.403325	-0.744923	0.108661	0.51451	-0.318918	0.477779	0.85299	-0.426005	0.34594	1
Dihydropyrimidinase-related protein 2	DPYSL2	Q16555	DPYL2_HUMAN	Plays a role in neuronal development and polarity, as well as in axon growth and guidance, neuronal growth cone collapse and cell migration. Necessary for signaling by class 3 semaphorins and subsequent remodeling of the cytoskeleton. May play a role in endocytosis.	Dihydropyrimidinase-related protein 2 OS=Homo sapiens GN=DPYSL2 PE=1 SV=1	Homo sapiens	5.92	62749.9	11691	35	80.77	62092.7	104715	102964	118545	1.01839	0.0640072	0.166299	0.836538	0.121829	0.248943	0.779307	0.147567	0.362328	0.239082	0.627396	0.924711	0.0572315	0.907177	1	0.181851	0.711549	1
Serpin H1	SERPINH1	P50454	SERPH_HUMAN	Binds specifically to collagen. Could be involved as a chaperone in the biosynthetic pathway of collagen.	Serpin H1 OS=Homo sapiens GN=SERPINH1 PE=1 SV=2	Homo sapiens	9.04	46554.7	11647.2	21	55.26	10105.3	56063.9	150285	132653	7.01997	0.00268705	0.018285	7.32306	0.00194105	0.0141654	5.64087	0.0116558	0.0758986	1.37911	0.471929	0.840298	1.6822	0.382105	0.809764	-0.303092	0.873414	1
Proteolipid protein 2	PLP2	Q04941	PLP2_HUMAN	May play a role in cell differentiation in the intestinal epithelium.	Proteolipid protein 2 OS=Homo sapiens GN=PLP2 PE=1 SV=1	Homo sapiens	7.01	17032.9	11561.4	4	32.89	86137.2	74351.4	62094.2	67769.5	-0.483529	0.462252	0.60989	-0.992785	0.141326	0.273497	-0.324972	0.619629	0.806096	-0.158557	0.79671	1	-0.667813	0.286079	0.74996	0.509256	0.412487	1
Gamma-enolase	ENO2	P09104	ENOG_HUMAN	Has neurotrophic and neuroprotective properties on a broad spectrum of central nervous system (CNS) neurons. Binds, in a calcium-dependent manner, to cultured neocortical neurons and promotes cell survival (By similarity).	Gamma-enolase OS=Homo sapiens GN=ENO2 PE=1 SV=3	Homo sapiens	4.72	47610.8	11561.4	26	69.59	21419.1	18964	39194.4	54664.2	1.38804	0.0116107	0.0516767	0.913733	0.0794345	0.189172	-0.124217	0.802434	0.935528	1.51226	0.00457695	0.0943215	1.03795	0.0382849	0.350914	0.474309	0.318056	1
PDZ and LIM domain protein 1	PDLIM1	O00151	PDLI1_HUMAN	Cytoskeletal protein that may act as an adapter that brings other proteins (like kinases) to the cytoskeleton.	PDZ and LIM domain protein 1 OS=Homo sapiens GN=PDLIM1 PE=1 SV=4	Homo sapiens	6.6	36528	11498.9	25	88.45	49094.9	63263.9	70510.3	52294.1	0.0147852	0.975232	1	0.476286	0.32464	0.479303	0.415444	0.388557	0.605628	-0.400658	0.378034	0.784718	0.0608422	0.892235	1	-0.461501	0.311808	1
60S ribosomal protein L36	RPL36	Q9Y3U8	RL36_HUMAN		60S ribosomal protein L36 OS=Homo sapiens GN=RPL36 PE=1 SV=3	Homo sapiens	12	12310.8	11494.7	8	54.29	49699	42065.5	17104.1	20789.9	-1.19236	0.114492	0.244546	-1.35977	0.0750289	0.182515	-0.809551	0.273938	0.496787	-0.382807	0.577885	0.893738	-0.550219	0.42617	0.836696	0.167412	0.806982	1
Keratin, type II cytoskeletal 6A	KRT6A	P02538	K2C6A_HUMAN	Epidermis-specific type I keratin involved in wound healing. Involved in the activation of follicular keratinocytes after wounding, while it does not play a major role in keratinocyte proliferation or migration. Participates in the regulation of epithelial migration by inhibiting the activity of SRC during wound repair.	Keratin, type II cytoskeletal 6A OS=Homo sapiens GN=KRT6A PE=1 SV=3	Homo sapiens	8.05	60330.2	11463.9	41	59.75	1959.47	5131.17	45258.8	48009.9	5.43233	0.000114611	0.00164307	4.84906	0.000350186	0.00380277	2.3652	0.0431269	0.182174	3.06713	0.00805715	0.134539	2.48386	0.0263045	0.297216	0.583272	0.574055	1
Tubulin beta-8 chain	TUBB8	Q3ZCM7	TBB8_HUMAN	Tubulin is the major constituent of microtubules. It binds two moles of GTP, one at an exchangeable site on the beta chain and one at a non-exchangeable site on the alpha chain (By similarity). TUBB8 has a key role in meiotic spindle assembly and oocyte maturation (PubMed:26789871).	Tubulin beta-8 chain OS=Homo sapiens GN=TUBB8 PE=1 SV=2	Homo sapiens	4.6	50289.4	11455.1	23	47.07	0	53653	15531.5	0	0	1	1	13.8313	1.36545e-14	1.25261e-12	15.3799	2.50538e-15	3.93477e-13	-15.3799	9.74838e-16	2.94645e-13	-1.54862	0.00775928	0.148121	-13.8313	5.33383e-15	1.0182e-12
D-3-phosphoglycerate dehydrogenase	PHGDH	O43175	SERA_HUMAN		D-3-phosphoglycerate dehydrogenase OS=Homo sapiens GN=PHGDH PE=1 SV=4	Homo sapiens	6.28	57392	11454.4	29	50.47	239190	132904	24937.5	24473.3	-3.30804	1.41958e-05	0.000335686	-3.3845	1.08721e-05	0.000243414	-0.884865	0.122124	0.322846	-2.42318	0.000212455	0.0108532	-2.49963	0.000156131	0.00898871	0.0764532	0.883045	1
Tubulin beta-6 chain	TUBB6	Q9BUF5	TBB6_HUMAN	Tubulin is the major constituent of microtubules. It binds two moles of GTP, one at an exchangeable site on the beta chain and one at a non-exchangeable site on the alpha chain (By similarity).	Tubulin beta-6 chain OS=Homo sapiens GN=TUBB6 PE=1 SV=1	Homo sapiens	4.58	50313.5	11402.7	30	68.61	27746.8	21230	35448.1	42358.4	0.532161	0.278961	0.435367	0.38889	0.424913	0.571551	-0.396734	0.415821	0.629318	0.928895	0.0543102	0.362311	0.785624	0.0982571	0.525632	0.143271	0.753178	1
60S ribosomal protein L23	RPL23	P62829	RL23_HUMAN		60S ribosomal protein L23 OS=Homo sapiens GN=RPL23 PE=1 SV=1	Homo sapiens	10.94	14979.5	11361	9	52.86	49934.1	145970	82497.3	93072.9	0.794908	0.30481	0.462378	0.350107	0.646929	0.777215	1.08871	0.165711	0.383191	-0.293805	0.683296	0.959643	-0.738606	0.311634	0.770481	0.444801	0.538176	1
Glutamate dehydrogenase 1, mitochondrial	GLUD1	P00367	DHE3_HUMAN	Mitochondrial glutamate dehydrogenase that converts L-glutamate into alpha-ketoglutarate. Plays a key role in glutamine anaplerosis by producing alpha-ketoglutarate, an important intermediate in the tricarboxylic acid cycle. May be involved in learning and memory reactions by increasing the turnover of the excitatory neurotransmitter glutamate (By similarity).	Glutamate dehydrogenase 1, mitochondrial OS=Homo sapiens GN=GLUD1 PE=1 SV=2	Homo sapiens	7.7	61740.1	11314.7	39	61.83	226638	118721	125188	87312.8	-0.950824	0.0901199	0.209261	-0.486172	0.370381	0.520906	-0.588607	0.280896	0.505111	-0.362217	0.476968	0.842438	0.102435	0.839445	1	-0.464652	0.36402	1
Stress-70 protein, mitochondrial	HSPA9	P38646	GRP75_HUMAN	Chaperone protein which is implicated in the control of cell proliferation and cellular aging. Plays a role in the erythropoiesis process.	Stress-70 protein, mitochondrial OS=Homo sapiens GN=HSPA9 PE=1 SV=2	Homo sapiens	5.78	73965.8	11273.5	53	71.87	423105	159716	80049.4	91046.1	-1.69491	0.0163118	0.0653014	-1.87236	0.00910968	0.0421977	-1.03353	0.121675	0.322846	-0.661379	0.283851	0.714421	-0.838824	0.178626	0.607659	0.177445	0.769974	1
Myosin regulatory light polypeptide 9	MYL9	P24844	MYL9_HUMAN	Myosin regulatory subunit that plays an important role in regulation of both smooth muscle and nonmuscle cell contractile activity via its phosphorylation. Implicated in cytokinesis, receptor capping, and cell locomotion.	Myosin regulatory light polypeptide 9 OS=Homo sapiens GN=MYL9 PE=1 SV=4	Homo sapiens	4.59	19884.3	11239.3	13	62.21	6115.33	51768.3	71006.8	32873.6	6.07686	0.00442335	0.026049	7.04565	0.00144281	0.0117071	6.67839	0.00220674	0.0257726	-0.601535	0.733419	0.997791	0.36726	0.835092	1	-0.968794	0.58442	1
Dolichyl-diphosphooligosaccharide--protein glycosyltransferase subunit 2	RPN2	P04844	RPN2_HUMAN	Essential subunit of the N-oligosaccharyl transferase (OST) complex which catalyzes the transfer of a high mannose oligosaccharide from a lipid-linked oligosaccharide donor to an asparagine residue within an Asn-X-Ser/Thr consensus motif in nascent polypeptide chains.	Dolichyl-diphosphooligosaccharide--protein glycosyltransferase subunit 2 OS=Homo sapiens GN=RPN2 PE=1 SV=3	Homo sapiens	5.36	69398.1	11198.9	26	51.66	319033	160873	83363.5	60338.3	-2.39744	0.000754003	0.00749251	-1.98997	0.00335903	0.0210153	-1.32145	0.0365629	0.16448	-1.076	0.0664533	0.407132	-0.66852	0.239079	0.690614	-0.407475	0.466978	1
60 kDa heat shock protein, mitochondrial	HSPD1	P10809	CH60_HUMAN	Chaperonin implicated in mitochondrial protein import and macromolecular assembly. Together with Hsp10, facilitates the correct folding of imported proteins. May also prevent misfolding and promote the refolding and proper assembly of unfolded polypeptides generated under stress conditions in the mitochondrial matrix (PubMed:1346131, PubMed:11422376). The functional units of these chaperonins con…	60 kDa heat shock protein, mitochondrial OS=Homo sapiens GN=HSPD1 PE=1 SV=2	Homo sapiens	5.55	61225.9	11167.4	55	83.25	177184	151485	109831	109364	-0.765871	0.12317	0.256305	-0.733988	0.138411	0.269034	-0.362579	0.452513	0.665557	-0.403291	0.377101	0.78363	-0.371409	0.415119	0.833224	-0.0318828	0.943648	1
Lithostathine-1-beta	REG1B	P48304	REG1B_HUMAN	Might act as an inhibitor of spontaneous calcium carbonate precipitation. May be associated with neuronal sprouting in brain, and with brain and pancreas regeneration.	Lithostathine-1-beta OS=Homo sapiens GN=REG1B PE=1 SV=1	Homo sapiens	5.58	19064	11166.6	7	43.98	8410.39	88246.1	9985.65	74887.9	-0.680668	0.785648	0.882759	0.280088	0.910808	0.971047	3.24341	0.205886	0.428318	-3.92408	0.109918	0.514737	-2.96333	0.219579	0.657648	-0.960756	0.684317	1
Brain acid soluble protein 1	BASP1	P80723	BASP1_HUMAN		Brain acid soluble protein 1 OS=Homo sapiens GN=BASP1 PE=1 SV=2	Homo sapiens	4.42	22693.4	11049.5	13	70.04	14433.8	59534.3	76506.2	80066.8	2.35518	0.00119947	0.0104538	2.51868	0.00067425	0.00646959	2.12133	0.00274413	0.0298888	0.233848	0.685647	0.960899	0.397344	0.493679	0.859074	-0.163495	0.776896	1
Gelsolin	GSN	P06396	GELS_HUMAN	Calcium-regulated, actin-modulating protein that binds to the plus (or barbed) ends of actin monomers or filaments, preventing monomer exchange (end-blocking or capping). It can promote the assembly of monomers into filaments (nucleation) as well as sever filaments already formed. Plays a role in ciliogenesis.	Gelsolin OS=Homo sapiens GN=GSN PE=1 SV=1	Homo sapiens	5.84	86096.8	11013.2	44	61.89	77625.8	142097	276399	238055	1.65479	0.00163736	0.0129384	1.83492	0.000685488	0.0065428	0.775597	0.0961991	0.283901	0.879193	0.0494218	0.342086	1.05932	0.0208534	0.262556	-0.180129	0.669347	1
Fibulin-1	FBLN1	P23142	FBLN1_HUMAN	Incorporated into fibronectin-containing matrix fibers. May play a role in cell adhesion and migration along protein fibers within the extracellular matrix (ECM). Could be important for certain developmental processes and contribute to the supramolecular organization of ECM architecture, in particular to those of basement membranes. Has been implicated in a role in cellular transformation and tum…	Fibulin-1 OS=Homo sapiens GN=FBLN1 PE=1 SV=4	Homo sapiens	4.9	81320.1	10959.4	48	70.13	21393.8	60692.9	169266	98926.7	2.26305	0.000386634	0.00457642	3.00773	2.01698e-05	0.000399758	1.60919	0.00590895	0.0499574	0.653862	0.191297	0.609019	1.39854	0.00994377	0.172565	-0.744675	0.13968	1
Myotrophin	MTPN	P58546	MTPN_HUMAN	Promotes dimerization of NF-kappa-B subunits and regulates NF-kappa-B transcription factor activity (By similarity). Plays a role in the regulation of the growth of actin filaments. Inhibits the activity of the F-actin-capping protein complex formed by the CAPZA1 and CAPZB heterodimer. Promotes growth of cardiomyocytes, but not cardiomyocyte proliferation. Promotes cardiac muscle hypertrophy.	Myotrophin OS=Homo sapiens GN=MTPN PE=1 SV=2	Homo sapiens	5.13	13065.9	10928.9	4	33.9	34481.6	34521.8	29253.2	27367.3	3.43571	0.411155	0.560315	-2.60278	0.531696	0.67358	0.525278	0.898967	0.989124	2.91043	0.459337	0.831144	-3.12806	0.427067	0.83683	6.03849	0.135045	0.994399
Dihydropyrimidinase-related protein 3	DPYSL3	Q14195	DPYL3_HUMAN	Necessary for signaling by class 3 semaphorins and subsequent remodeling of the cytoskeleton. Plays a role in axon guidance, neuronal growth cone collapse and cell migration (By similarity).	Dihydropyrimidinase-related protein 3 OS=Homo sapiens GN=DPYSL3 PE=1 SV=1	Homo sapiens	6.03	62362.6	10876	32	63.16	509796	45994.3	146878	118765	0.911014	0.399332	0.548213	1.28062	0.241068	0.395993	-0.431278	0.687345	0.856113	1.34229	0.194655	0.61021	1.7119	0.103424	0.529829	-0.369605	0.714371	1
60S ribosomal protein L14	RPL14	P50914	RL14_HUMAN		60S ribosomal protein L14 OS=Homo sapiens GN=RPL14 PE=1 SV=4	Homo sapiens	11.4	23545.9	10851.1	11	47.44	371365	70889.1	44021.3	57375.1	-2.21259	0.00456645	0.0267137	-2.62542	0.0012383	0.0105183	-1.92917	0.0110809	0.0734742	-0.283423	0.661239	0.945335	-0.696251	0.288824	0.752213	0.412828	0.524684	1
POTE ankyrin domain family member J	POTEJ	P0CG39	POTEJ_HUMAN		POTE ankyrin domain family member J OS=Homo sapiens GN=POTEJ PE=3 SV=1	Homo sapiens	5.57	118816	10849.4	60	58.19	23736.8	22600.2	15809	60253.3	1.39245	0.0568507	0.155152	-0.421196	0.543867	0.685171	-0.283539	0.681884	0.853582	1.67598	0.0184916	0.22059	-0.137657	0.83251	1	1.81364	0.0118661	0.40938
Nascent polypeptide-associated complex subunit alpha, muscle-specific form	NACA	E9PAV3	NACAM_HUMAN	Cardiac- and muscle-specific transcription factor. May act to regulate the expression of genes involved in the development of myotubes. Plays a critical role in ventricular cardiomyocyte expansion and regulates postnatal skeletal muscle growth and regeneration. Involved in the organized assembly of thick and thin filaments of myofibril sarcomeres (By similarity).	Nascent polypeptide-associated complex subunit alpha, muscle-specific form OS=Homo sapiens GN=NACA PE=1 SV=1	Homo sapiens	10.04	206106	10828.2	29	18.33	54356.1	30011.2	29842.2	25059.5	2.76439	0.245819	0.402885	3.03358	0.2047	0.358497	3.04304	0.20336	0.428318	-0.278653	0.899159	1	-0.00946269	0.996566	1	-0.26919	0.902565	1
Carboxypeptidase A2	CPA2	P48052	CBPA2_HUMAN		Carboxypeptidase A2 OS=Homo sapiens GN=CPA2 PE=1 SV=3	Homo sapiens	5.62	47315.6	10819.7	19	50.36	216417	212217	11020.9	22675.3	-3.5916	2.36451e-05	0.000493657	-4.15214	4.28523e-06	0.000122382	0.126056	0.840393	0.954528	-3.71765	7.99436e-06	0.000805432	-4.2782	1.41313e-06	0.00016017	0.560543	0.348563	1
Putative trypsin-6	PRSS3P2	Q8NHM4	TRY6_HUMAN	May regulate cell migration.	Putative trypsin-6 OS=Homo sapiens GN=PRSS3P2 PE=5 SV=2	Homo sapiens	5.58	27107.5	10803.5	11	62.35	48197.8	34032.4	7164.99	0	-15.3652	2.06782e-16	5.35714e-14	-2.66715	2.70694e-05	0.000514036	-0.339715	0.473518	0.683476	-15.0255	1.14834e-16	6.9417e-14	-2.32744	6.31449e-05	0.00432126	-12.698	1.71607e-15	4.14947e-13
Guanine nucleotide-binding protein G(i) subunit alpha-2	GNAI2	P04899	GNAI2_HUMAN	Isoform sGi2: Regulates the cell surface density of dopamine receptors DRD2 by sequestrating them as an intracellular pool.	Guanine nucleotide-binding protein G(i) subunit alpha-2 OS=Homo sapiens GN=GNAI2 PE=1 SV=3	Homo sapiens	5.19	41021.3	10751.5	31	64.51	36701.8	73531.4	92963.1	120023	1.80615	0.000783154	0.00757963	1.42247	0.00502532	0.0281629	1.04109	0.0303543	0.14576	0.765058	0.0827819	0.453355	0.381374	0.370313	0.798528	0.383684	0.367493	1
Ras-related C3 botulinum toxin substrate 2	RAC2	P15153	RAC2_HUMAN	Plasma membrane-associated small GTPase which cycles between an active GTP-bound and inactive GDP-bound state. In active state binds to a variety of effector proteins to regulate cellular responses, such as secretory processes, phagocytose of apoptotic cells and epithelial cell polarization. Augments the production of reactive oxygen species (ROS) by NADPH oxidase.	Ras-related C3 botulinum toxin substrate 2 OS=Homo sapiens GN=RAC2 PE=1 SV=1	Homo sapiens	7.56	21828	10745	10	42.71	4138.99	25526.3	40265.1	56632.9	3.74564	2.14197e-06	7.74814e-05	3.31272	9.58046e-06	0.000221327	2.58424	0.000146154	0.00274664	1.1614	0.0320288	0.290421	0.728481	0.160474	0.606841	0.432916	0.394897	1
Asporin	ASPN	Q9BXN1	ASPN_HUMAN	Negatively regulates periodontal ligament (PDL) differentiation and mineralization to ensure that the PDL is not ossified and to maintain homeostasis of the tooth-supporting system. Inhibits BMP2-induced cytodifferentiation of PDL cells by preventing its binding to BMPR1B/BMP type-1B receptor, resulting in inhibition of BMP-dependent activation of SMAD proteins (By similarity). Critical regulator…	Asporin OS=Homo sapiens GN=ASPN PE=1 SV=2	Homo sapiens	6.65	43816.5	10727	19	53.95	14925	82031.7	94623.3	99436.1	13.093	1.43456e-05	0.000335686	12.7729	1.90743e-05	0.000383593	12.1585	3.32331e-05	0.000996171	0.934455	0.650852	0.939371	0.614406	0.765615	1	0.320049	0.876468	1
40S ribosomal protein S6	RPS6	P62753	RS6_HUMAN	May play an important role in controlling cell growth and proliferation through the selective translation of particular classes of mRNA.	40S ribosomal protein S6 OS=Homo sapiens GN=RPS6 PE=1 SV=1	Homo sapiens	11.29	28851.8	10721.3	15	37.75	195566	89406.6	44441.9	47200	-1.6408	0.0113752	0.0509984	-1.7481	0.00769686	0.0384525	-0.783932	0.191579	0.416761	-0.856866	0.13341	0.553271	-0.964166	0.0941633	0.512808	0.1073	0.845652	1
Clusterin	CLU	P10909	CLUS_HUMAN	Isoform 1 functions as extracellular chaperone that prevents aggregation of nonnative proteins. Prevents stress-induced aggregation of blood plasma proteins. Inhibits formation of amyloid fibrils by APP, APOC2, B2M, CALCA, CSN3, SNCA and aggregation-prone LYZ variants (in vitro). Does not require ATP. Maintains partially unfolded proteins in a state appropriate for subsequent refolding by other c…	Clusterin OS=Homo sapiens GN=CLU PE=1 SV=1	Homo sapiens	5.84	53065	10676.5	25	54.79	260071	169681	59361.4	86937.5	-0.289514	0.734575	0.841536	-0.848859	0.326658	0.481035	0.263669	0.757418	0.902871	-0.553183	0.494404	0.85159	-1.11253	0.178552	0.607659	0.559345	0.489679	1
Vesicular integral-membrane protein VIP36	LMAN2	Q12907	LMAN2_HUMAN	Plays a role as an intracellular lectin in the early secretory pathway. Interacts with N-acetyl-D-galactosamine and high-mannose type glycans and may also bind to O-linked glycans. Involved in the transport and sorting of glycoproteins carrying high mannose-type glycans (By similarity).	Vesicular integral-membrane protein VIP36 OS=Homo sapiens GN=LMAN2 PE=1 SV=1	Homo sapiens	6.49	40570.9	10674.4	26	63.2	44124.5	95313.5	52850.8	34218.2	-0.396445	0.505412	0.648666	0.112681	0.848906	0.929083	0.834544	0.170576	0.390087	-1.23099	0.0391223	0.308471	-0.721863	0.206614	0.639743	-0.509127	0.367118	1
Methylmalonate-semialdehyde dehydrogenase [acylating], mitochondrial	ALDH6A1	Q02252	MMSA_HUMAN	Plays a role in valine and pyrimidine metabolism. Binds fatty acyl-CoA.	Methylmalonate-semialdehyde dehydrogenase [acylating], mitochondrial OS=Homo sapiens GN=ALDH6A1 PE=1 SV=2	Homo sapiens	8.58	58296.1	10650	35	66.17	138664	102582	17960.1	18166.8	-2.89006	0.000102517	0.00151474	-3.04878	5.83679e-05	0.000966668	-0.633687	0.280419	0.504753	-2.25638	0.000630317	0.0248496	-2.41509	0.000338001	0.0170268	0.158718	0.770524	1
Lysozyme C	LYZ	P61626	LYSC_HUMAN	Lysozymes have primarily a bacteriolytic function; those in tissues and body fluids are associated with the monocyte-macrophage system and enhance the activity of immunoagents.	Lysozyme C OS=Homo sapiens GN=LYZ PE=1 SV=1	Homo sapiens	9.33	16993.3	10638.4	10	62.16	0	32275.1	87381.1	78719.4	16.0921	2.09239e-06	7.66577e-05	16.1238	2.0413e-06	7.25861e-05	11.607	9.09121e-05	0.00206645	4.48515	0.0505246	0.346413	4.51682	0.0490963	0.396598	-0.0316636	0.98829	1
Electron transfer flavoprotein subunit beta	ETFB	P38117	ETFB_HUMAN	The electron transfer flavoprotein serves as a specific electron acceptor for several dehydrogenases, including five acyl-CoA dehydrogenases, glutaryl-CoA and sarcosine dehydrogenase. It transfers the electrons to the main mitochondrial respiratory chain via ETF-ubiquinone oxidoreductase (ETF dehydrogenase).	Electron transfer flavoprotein subunit beta OS=Homo sapiens GN=ETFB PE=1 SV=3	Homo sapiens	8.25	28071.8	10634.4	18	60.78	218072	91600.5	54726.9	41876.5	-2.30052	0.000906996	0.00852247	-2.0295	0.00250045	0.0169516	-1.21518	0.0481313	0.191417	-1.08534	0.0596825	0.385175	-0.814325	0.148034	0.588083	-0.271015	0.620065	1
Elongation factor Tu, mitochondrial	TUFM	P49411	EFTU_HUMAN	This protein promotes the GTP-dependent binding of aminoacyl-tRNA to the A-site of ribosomes during protein biosynthesis.	Elongation factor Tu, mitochondrial OS=Homo sapiens GN=TUFM PE=1 SV=2	Homo sapiens	7.37	49883.8	10584.5	35	74.78	165112	118826	95727.4	86184.1	-1.03848	0.0429713	0.131525	-0.880043	0.081012	0.191292	-0.538116	0.271833	0.494848	-0.500364	0.278237	0.712079	-0.341927	0.454323	0.842697	-0.158436	0.727012	1
Heat shock 70 kDa protein 1-like	HSPA1L	P34931	HS71L_HUMAN	In cooperation with other chaperones, Hsp70s stabilize preexistent proteins against aggregation and mediate the folding of newly translated polypeptides in the cytosol as well as within organelles. These chaperones participate in all these processes through their ability to recognize nonnative conformations of other proteins. They bind extended peptide segments with a net hydrophobic character ex…	Heat shock 70 kDa protein 1-like OS=Homo sapiens GN=HSPA1L PE=1 SV=2	Homo sapiens	5.65	70774.3	10578.8	25	39.94	3154.49	12582.5	16172.6	2681.5	-0.328404	0.66182	0.784708	2.16291	0.00957513	0.0436178	1.43718	0.0686276	0.236902	-1.76558	0.0215929	0.241109	0.72573	0.31162	0.770481	-2.49131	0.00241362	0.141197
EGF-containing fibulin-like extracellular matrix protein 1	EFEMP1	Q12805	FBLN3_HUMAN	Binds EGFR, the EGF receptor, inducing EGFR autophosphorylation and the activation of downstream signaling pathways. May play a role in cell adhesion and migration. May function as a negative regulator of chondrocyte differentiation. In the olfactory epithelium, it may regulate glial cell migration, differentiation and the ability of glial cells to support neuronal neurite outgrowth.	EGF-containing fibulin-like extracellular matrix protein 1 OS=Homo sapiens GN=EFEMP1 PE=1 SV=2	Homo sapiens	4.77	56921.7	10557.9	27	59.23	12681.9	78809.3	123129	121426	3.29008	2.6003e-07	1.12277e-05	3.3096	2.40186e-07	9.78824e-06	2.59848	5.32337e-06	0.000219407	0.691597	0.0796553	0.447922	0.711115	0.072255	0.473049	-0.0195182	0.95857	1
Cytidine deaminase	CDA	P32320	CDD_HUMAN	This enzyme scavenges exogenous and endogenous cytidine and 2'-deoxycytidine for UMP synthesis.	Cytidine deaminase OS=Homo sapiens GN=CDA PE=1 SV=2	Homo sapiens	6.69	16698	10521.3	7	66.44	0	0	41273	20376.5	14.0155	0.000128019	0.00179909	9.12296	0.00498877	0.0280967	0	1	1	14.0155	6.93995e-05	0.00412643	9.12296	0.00328407	0.0850809	4.89252	0.0832945	0.911223
Signal peptidase complex catalytic subunit SEC11C	SEC11C	Q9BY50	SC11C_HUMAN	Component of the microsomal signal peptidase complex which removes signal peptides from nascent proteins as they are translocated into the lumen of the endoplasmic reticulum.	Signal peptidase complex catalytic subunit SEC11C OS=Homo sapiens GN=SEC11C PE=1 SV=3	Homo sapiens	9.58	21542.3	10434.3	9	42.19	54607.8	62341.6	21249.5	10542.9	-1.06856	0.72998	0.838762	2.43433	0.435241	0.582301	4.03579	0.203044	0.427914	-5.10435	0.0938621	0.483507	-1.60146	0.584305	0.898759	-3.50289	0.239476	1
60S ribosomal protein L29	RPL29	P47914	RL29_HUMAN		60S ribosomal protein L29 OS=Homo sapiens GN=RPL29 PE=1 SV=2	Homo sapiens	12.08	17809.1	10412.4	6	30.19	134240	72235.7	37100.8	42560.7	-1.76636	0.0118661	0.0521678	-1.90177	0.00753238	0.0379971	-1.22658	0.0665427	0.231977	-0.539788	0.37214	0.781725	-0.67519	0.267561	0.72421	0.135402	0.820798	1
Phosphoenolpyruvate carboxykinase [GTP], mitochondrial	PCK2	Q16822	PCKGM_HUMAN	Catalyzes the conversion of oxaloacetate (OAA) to phosphoenolpyruvate (PEP), the rate-limiting step in the metabolic pathway that produces glucose from lactate and other precursors derived from the citric acid cycle.	Phosphoenolpyruvate carboxykinase [GTP], mitochondrial OS=Homo sapiens GN=PCK2 PE=1 SV=3	Homo sapiens	7.42	71528.5	10411.2	39	63.91	120920	184607	34014.3	16088.8	-2.98025	0.00172277	0.0132946	-2.13071	0.0163678	0.0650229	-0.336961	0.677694	0.850517	-2.64329	0.00276388	0.0687421	-1.79375	0.0292749	0.320785	-0.849545	0.274151	1
NADH-cytochrome b5 reductase 3	CYB5R3	P00387	NB5R3_HUMAN	Desaturation and elongation of fatty acids, cholesterol biosynthesis, drug metabolism, and, in erythrocyte, methemoglobin reduction.	NADH-cytochrome b5 reductase 3 OS=Homo sapiens GN=CYB5R3 PE=1 SV=3	Homo sapiens	7.39	34463	10407.8	13	73.42	0	135754	155673	109960	16.5538	1.39182e-16	4.15528e-14	17.1156	8.12981e-17	3.27632e-14	16.9601	9.41807e-17	3.79548e-14	-0.406294	0.388775	0.79341	0.155523	0.73898	0.998169	-0.561817	0.23819	1
Caldesmon	CALD1	Q05682	CALD1_HUMAN	Actin- and myosin-binding protein implicated in the regulation of actomyosin interactions in smooth muscle and nonmuscle cells (could act as a bridge between myosin and actin filaments). Stimulates actin binding of tropomyosin which increases the stabilization of actin filament structure. In muscle tissues, inhibits the actomyosin ATPase by binding to F-actin. This inhibition is attenuated by cal…	Caldesmon OS=Homo sapiens GN=CALD1 PE=1 SV=3	Homo sapiens	5.44	93288.2	10363.5	37	44.77	39164.5	113563	168852	174613	1.70126	0.0212347	0.0803109	1.94675	0.00993686	0.0446052	1.31655	0.0657742	0.230719	0.384713	0.549436	0.884119	0.630198	0.331283	0.780865	-0.245485	0.701539	1
Mannose-6-phosphate isomerase	MPI	P34949	MPI_HUMAN	Involved in the synthesis of the GDP-mannose and dolichol-phosphate-mannose required for a number of critical mannosyl transfer reactions.	Mannose-6-phosphate isomerase OS=Homo sapiens GN=MPI PE=1 SV=2	Homo sapiens	5.54	47226.3	10357.1	7	33.1	16865.9	18452.2	10074	11283.8	-2.37169	0.60622	0.738831	-5.12501	0.272438	0.425919	0.879511	0.847861	0.958212	-3.2512	0.455627	0.831048	-6.00452	0.17689	0.607659	2.75332	0.526493	1
Actin-related protein 2/3 complex subunit 3	ARPC3	O15145	ARPC3_HUMAN	Functions as component of the Arp2/3 complex which is involved in regulation of actin polymerization and together with an activating nucleation-promoting factor (NPF) mediates the formation of branched actin networks.	Actin-related protein 2/3 complex subunit 3 OS=Homo sapiens GN=ARPC3 PE=1 SV=3	Homo sapiens	8.8	20774.8	10353.2	10	48.88	26811.5	30383.3	84819.1	78240.8	5.22042	0.0277174	0.0981747	5.33246	0.0249726	0.086427	3.69346	0.106252	0.30037	1.52696	0.464084	0.835351	1.639	0.432532	0.841177	-0.112039	0.956797	1
Cytochrome c oxidase subunit 5B, mitochondrial	COX5B	P10606	COX5B_HUMAN	This protein is one of the nuclear-coded polypeptide chains of cytochrome c oxidase, the terminal oxidase in mitochondrial electron transport.	Cytochrome c oxidase subunit 5B, mitochondrial OS=Homo sapiens GN=COX5B PE=1 SV=2	Homo sapiens	9.07	13923.8	10273	12	66.67	122695	86843.6	74381.9	56845.6	-1.18916	0.0215162	0.0810378	-0.782222	0.113552	0.238203	-0.579884	0.232644	0.454388	-0.609274	0.185759	0.602099	-0.202338	0.652442	0.944461	-0.406936	0.369613	1
40S ribosomal protein S18	RPS18	P62269	RS18_HUMAN	Located at the top of the head of the 40S subunit, it contacts several helices of the 18S rRNA.	40S ribosomal protein S18 OS=Homo sapiens GN=RPS18 PE=1 SV=3	Homo sapiens	11.41	17718.7	10260.6	11	45.39	102253	83085.4	32116.2	53571.7	-1.22535	0.0833005	0.198901	-1.88746	0.0116143	0.0499652	-0.462699	0.495859	0.701984	-0.762654	0.240607	0.670262	-1.42476	0.0367212	0.341507	0.662108	0.305788	1
Fibrinogen alpha chain	FGA	P02671	FIBA_HUMAN	Cleaved by the protease thrombin to yield monomers which, together with fibrinogen beta (FGB) and fibrinogen gamma (FGG), polymerize to form an insoluble fibrin matrix. Fibrin has a major function in hemostasis as one of the primary components of blood clots. In addition, functions during the early stages of wound repair to stabilize the lesion and guide cell migration during re-epithelialization…	Fibrinogen alpha chain OS=Homo sapiens GN=FGA PE=1 SV=2	Homo sapiens	5.61	95714.5	10257.6	53	62.7	146795	226176	113364	136534	-0.116178	0.844981	0.925066	-0.280883	0.637386	0.770343	0.599548	0.320221	0.544001	-0.715726	0.212296	0.632183	-0.880431	0.129483	0.571485	0.164705	0.768919	1
40S ribosomal protein S16	RPS16	P62249	RS16_HUMAN		40S ribosomal protein S16 OS=Homo sapiens GN=RPS16 PE=1 SV=2	Homo sapiens	10.57	16559.4	10249.4	12	58.9	375315	85100.1	53690.1	60601.6	-1.89006	0.0163349	0.0653215	-2.07134	0.00958462	0.0436178	-1.63132	0.0342513	0.157452	-0.258745	0.702537	0.974536	-0.440028	0.517837	0.868272	0.181283	0.788793	1
Glucagon	GCG	P01275	GLUC_HUMAN	Glicentin may modulate gastric acid secretion and the gastro-pyloro-duodenal activity. May play an important role in intestinal mucosal growth in the early period of life.	Glucagon OS=Homo sapiens GN=GCG PE=1 SV=3	Homo sapiens	5.8	20909.2	10232.2	13	72.78	16566.6	86780.5	37124.1	28946.6	0.210847	0.832749	0.917365	0.122276	0.902483	0.965333	2.45701	0.0234058	0.122677	-2.24616	0.0272747	0.273275	-2.33473	0.0224906	0.271911	0.0885703	0.924995	1
Heterogeneous nuclear ribonucleoprotein H	HNRNPH1	P31943	HNRH1_HUMAN	This protein is a component of the heterogeneous nuclear ribonucleoprotein (hnRNP) complexes which provide the substrate for the processing events that pre-mRNAs undergo before becoming functional, translatable mRNAs in the cytoplasm. Mediates pre-mRNA alternative splicing regulation. Inhibits, together with CUGBP1, insulin receptor (IR) pre-mRNA exon 11 inclusion in myoblast. Binds to the IR RNA…	Heterogeneous nuclear ribonucleoprotein H OS=Homo sapiens GN=HNRNPH1 PE=1 SV=4	Homo sapiens	5.85	49514.7	10208.1	20	38.31	62389.5	185433	91548.8	78858.5	0.734619	0.277028	0.434019	1.01979	0.137667	0.267976	1.69229	0.0194895	0.107484	-0.957669	0.139127	0.561931	-0.672494	0.290717	0.754781	-0.285175	0.649445	1
Transforming protein RhoA	RHOA	P61586	RHOA_HUMAN	(Microbial infection) Serves as a target for the yopT cysteine peptidase from Yersinia pestis, vector of the plague, and Yersinia pseudotuberculosis, which causes gastrointestinal disorders.	Transforming protein RhoA OS=Homo sapiens GN=RHOA PE=1 SV=1	Homo sapiens	5.73	22110.3	10206.9	11	49.74	41723.8	68961.2	81089.4	77019.4	0.908959	0.0672763	0.17196	0.992452	0.0477676	0.134827	0.68155	0.160636	0.37846	0.22741	0.609932	0.912634	0.310902	0.487037	0.855672	-0.0834924	0.8509	1
Annexin A3	ANXA3	P12429	ANXA3_HUMAN	Inhibitor of phospholipase A2, also possesses anti-coagulant properties. Also cleaves the cyclic bond of inositol 1,2-cyclic phosphate to form inositol 1-phosphate.	Annexin A3 OS=Homo sapiens GN=ANXA3 PE=1 SV=3	Homo sapiens	5.52	36546.4	10196	27	64.71	39732.4	24972.1	61046.1	47640.9	0.295323	0.609973	0.741411	0.419012	0.47103	0.614542	-0.737896	0.211818	0.434307	1.03322	0.071174	0.420437	1.15691	0.0458828	0.382977	-0.123688	0.82015	1
Vinculin	VCL	P18206	VINC_HUMAN	Actin filament (F-actin)-binding protein involved in cell-matrix adhesion and cell-cell adhesion. Regulates cell-surface E-cadherin expression and potentiates mechanosensing by the E-cadherin complex. May also play important roles in cell morphology and locomotion.	Vinculin OS=Homo sapiens GN=VCL PE=1 SV=4	Homo sapiens	5.35	124370	10177.8	93	71.08	90225.5	127559	202223	147324	0.718474	0.108402	0.236568	1.06218	0.0229175	0.0813326	0.500893	0.25333	0.479639	0.217581	0.592746	0.90598	0.561286	0.178081	0.607659	-0.343705	0.401281	1
Heat shock-related 70 kDa protein 2	HSPA2	P54652	HSP72_HUMAN	In cooperation with other chaperones, Hsp70s stabilize preexistent proteins against aggregation and mediate the folding of newly translated polypeptides in the cytosol as well as within organelles. These chaperones participate in all these processes through their ability to recognize nonnative conformations of other proteins. They bind extended peptide segments with a net hydrophobic character ex…	Heat shock-related 70 kDa protein 2 OS=Homo sapiens GN=HSPA2 PE=1 SV=1	Homo sapiens	5.41	70306.2	10160	32	47.57	40146.1	52423	50093.8	47611.9	0.379557	0.407041	0.555432	0.455814	0.321662	0.478046	0.511254	0.26817	0.491733	-0.131696	0.758085	1	-0.0554391	0.896714	1	-0.0762573	0.858316	1
3-ketoacyl-CoA thiolase, mitochondrial	ACAA2	P42765	THIM_HUMAN	Abolishes BNIP3-mediated apoptosis and mitochondrial damage.	3-ketoacyl-CoA thiolase, mitochondrial OS=Homo sapiens GN=ACAA2 PE=1 SV=2	Homo sapiens	8.07	42380.4	10124.4	27	71.28	132759	57673.7	43637.2	36695.8	-1.88487	0.00105025	0.00950809	-1.63925	0.00316509	0.0201105	-1.28362	0.015343	0.0925377	-0.601252	0.197019	0.613248	-0.355639	0.437703	0.842697	-0.245613	0.590144	1
Poly(rC)-binding protein 2	PCBP2	Q15366	PCBP2_HUMAN	(Microbial infection) In case of infection by poliovirus, binds to the viral internal ribosome entry site (IRES) and stimulates the IRES-mediated translation (PubMed:12414943, PubMed:24371074). Also plays a role in initiation of viral RNA replication in concert with the viral protein 3CD (PubMed:12414943).	Poly(rC)-binding protein 2 OS=Homo sapiens GN=PCBP2 PE=1 SV=1	Homo sapiens	6.35	38979.4	10075.6	22	75.89	85644.6	57621.7	29596.2	67482.3	-0.385284	0.502145	0.646073	-1.71322	0.00747677	0.0378218	-0.739123	0.206155	0.428318	0.353839	0.513133	0.860153	-0.974095	0.0839612	0.491476	1.32793	0.0230104	0.631008
Pancreatic lipase-related protein 2	PNLIPRP2	P54317	LIPR2_HUMAN	Lipase with broad substrate specificity. Can hydrolyze both phospholipids and galactolipids. Acts preferentially on monoglycerides, phospholipids and galactolipids. Contributes to milk fat hydrolysis.	Pancreatic lipase-related protein 2 OS=Homo sapiens GN=PNLIPRP2 PE=1 SV=1	Homo sapiens	5.11	52802.1	10056	26	62.47	263272	172539	7203.59	16986.1	-4.23366	4.68844e-05	0.000829512	-5.18917	4.45876e-06	0.000126343	-0.773139	0.331451	0.555533	-3.46052	0.000205592	0.0106526	-4.41604	1.50796e-05	0.00136734	0.955519	0.20763	1
Heterogeneous nuclear ribonucleoprotein H2	HNRNPH2	P55795	HNRH2_HUMAN	This protein is a component of the heterogeneous nuclear ribonucleoprotein (hnRNP) complexes which provide the substrate for the processing events that pre-mRNAs undergo before becoming functional, translatable mRNAs in the cytoplasm. Binds poly(RG).	Heterogeneous nuclear ribonucleoprotein H2 OS=Homo sapiens GN=HNRNPH2 PE=1 SV=1	Homo sapiens	5.85	49548.8	10053.8	24	47.22	72604.9	85508	65524.9	42379.2	-0.457829	0.417208	0.565615	0.190804	0.733097	0.846527	0.532214	0.347355	0.571173	-0.990043	0.0739817	0.427431	-0.34141	0.519479	0.868272	-0.648633	0.228637	1
60S ribosomal protein L7a	RPL7A	P62424	RL7A_HUMAN		60S ribosomal protein L7a OS=Homo sapiens GN=RPL7A PE=1 SV=2	Homo sapiens	11.06	30166.7	10048.8	16	43.23	66510.2	105257	58751.8	61146.6	-0.0933074	0.893633	0.95837	-0.117303	0.86653	0.941553	0.22624	0.746122	0.895933	-0.319547	0.628361	0.925321	-0.343543	0.603004	0.910698	0.0239958	0.970899	1
Protein canopy homolog 2	CNPY2	Q9Y2B0	CNPY2_HUMAN	Positive regulator of neurite outgrowth by stabilizing myosin regulatory light chain (MRLC). It prevents MIR-mediated MRLC ubiquitination and its subsequent proteasomal degradation.	Protein canopy homolog 2 OS=Homo sapiens GN=CNPY2 PE=1 SV=1	Homo sapiens	4.62	20994.4	10044.8	12	75.27	47887.6	64323.1	14081.7	17595.4	-1.457	0.0820179	0.196356	-1.87752	0.0293449	0.0969343	-0.519957	0.517608	0.719714	-0.937046	0.223924	0.647665	-1.35756	0.0853438	0.494476	0.420516	0.578215	1
Beta-2-glycoprotein 1	APOH	P02749	APOH_HUMAN	Binds to various kinds of negatively charged substances such as heparin, phospholipids, and dextran sulfate. May prevent activation of the intrinsic blood coagulation cascade by binding to phospholipids on the surface of damaged cells.	Beta-2-glycoprotein 1 OS=Homo sapiens GN=APOH PE=1 SV=3	Homo sapiens	7.87	39609.8	9980.84	19	70.72	29727	144196	125571	175223	2.7384	0.000209037	0.00264173	2.09082	0.0022276	0.0155375	2.33287	0.00091259	0.0134007	0.405525	0.466776	0.836461	-0.242057	0.66232	0.951381	0.647582	0.251097	1
60S ribosomal protein L7	RPL7	P18124	RL7_HUMAN	Binds to G-rich structures in 28S rRNA and in mRNAs. Plays a regulatory role in the translation apparatus; inhibits cell-free translation of mRNAs.	60S ribosomal protein L7 OS=Homo sapiens GN=RPL7 PE=1 SV=1	Homo sapiens	11.07	29282.9	9974.63	17	47.18	158817	141687	70309.5	61593.4	-1.30019	0.00720921	0.037354	-1.11373	0.0180205	0.0698296	-0.172184	0.689696	0.857275	-1.128	0.0120421	0.174229	-0.941545	0.0312018	0.327233	-0.186459	0.646787	1
Cofilin-2	CFL2	Q9Y281	COF2_HUMAN	Controls reversibly actin polymerization and depolymerization in a pH-sensitive manner. Its F-actin depolymerization activity is regulated by association with CSPR3 (PubMed:19752190). It has the ability to bind G- and F-actin in a 1:1 ratio of cofilin to actin. It is the major component of intranuclear and cytoplasmic actin rods. Required for muscle maintenance. May play a role during the exchang…	Cofilin-2 OS=Homo sapiens GN=CFL2 PE=1 SV=1	Homo sapiens	8.16	18850.7	9954.55	15	74.1	83447.5	31144.4	32320.5	17868.7	-2.28552	0.000406918	0.00477635	-1.48369	0.0108985	0.0477823	-1.61039	0.00651153	0.0529536	-0.675126	0.184344	0.599656	0.126703	0.798004	1	-0.801829	0.118819	0.953442
Protein CDV3 homolog	CDV3	Q9UKY7	CDV3_HUMAN		Protein CDV3 homolog OS=Homo sapiens GN=CDV3 PE=1 SV=1	Homo sapiens	6.01	27334.9	9949.28	13	68.22	87397	29301.2	16516.3	48177	-9.88591	0.0384931	0.121615	-7.9472	0.0888049	0.204246	-4.3448	0.336932	0.562416	-5.54111	0.199146	0.616793	-3.60241	0.396882	0.819289	-1.9387	0.645804	1
Heat shock protein HSP 90-alpha	HSP90AA1	P07900	HS90A_HUMAN	Molecular chaperone that promotes the maturation, structural maintenance and proper regulation of specific target proteins involved for instance in cell cycle control and signal transduction. Undergoes a functional cycle that is linked to its ATPase activity which is essential for its chaperone activity. This cycle probably induces conformational changes in the client proteins, thereby causing th…	Heat shock protein HSP 90-alpha OS=Homo sapiens GN=HSP90AA1 PE=1 SV=5	Homo sapiens	4.75	85059.1	9941.91	71	74.45	64987.2	110449	88039.8	108344	0.838678	0.121808	0.254785	0.556021	0.294972	0.449136	0.700509	0.191333	0.416761	0.138169	0.779086	1	-0.144488	0.769289	1	0.282657	0.567585	1
Collagen alpha-1(VI) chain	COL6A1	P12109	CO6A1_HUMAN	Collagen VI acts as a cell-binding protein.	Collagen alpha-1(VI) chain OS=Homo sapiens GN=COL6A1 PE=1 SV=3	Homo sapiens	5.09	109670	9922.3	47	62.94	149749	248281	188325	241775	0.544802	0.308181	0.465933	0.2583	0.624634	0.758977	0.753449	0.16471	0.381971	-0.208647	0.674756	0.955619	-0.495149	0.325379	0.778813	0.286502	0.565419	1
Delta(3,5)-Delta(2,4)-dienoyl-CoA isomerase, mitochondrial	ECH1	Q13011	ECH1_HUMAN	Isomerization of 3-trans,5-cis-dienoyl-CoA to 2-trans,4-trans-dienoyl-CoA.	Delta(3,5)-Delta(2,4)-dienoyl-CoA isomerase, mitochondrial OS=Homo sapiens GN=ECH1 PE=1 SV=2	Homo sapiens	8	36158.4	9920.32	24	75.3	32245.3	60871.3	94986.4	44088.3	0.650769	0.327584	0.482398	1.58858	0.0252169	0.0871063	0.834355	0.21369	0.435765	-0.183586	0.766475	1	0.754223	0.232276	0.679055	-0.937809	0.142087	1
Pancreatic secretory granule membrane major glycoprotein GP2	GP2	P55259	GP2_HUMAN		Pancreatic secretory granule membrane major glycoprotein GP2 OS=Homo sapiens GN=GP2 PE=2 SV=3	Homo sapiens	4.91	61134.4	9891.34	26	57.17	667974	369525	18641.3	67044.8	-4.63336	0.000242999	0.00301835	-6.06978	1.35715e-05	0.000294754	-0.951429	0.351438	0.573916	-3.68193	0.00113858	0.0382373	-5.11835	4.76258e-05	0.00353004	1.43642	0.143687	1
Keratin, type II cytoskeletal 6B	KRT6B	P04259	K2C6B_HUMAN		Keratin, type II cytoskeletal 6B OS=Homo sapiens GN=KRT6B PE=1 SV=5	Homo sapiens	8.05	60352.2	9825.04	47	66.31	15667.4	12463.4	22167.7	23234.9	0.088311	0.925971	0.980583	-0.226719	0.811603	0.902971	-0.760005	0.428436	0.641564	0.848316	0.350371	0.768148	0.533287	0.553896	0.886081	0.31503	0.725642	1
Immunoglobulin kappa variable 3-15	IGKV3-15	P01624	KV315_HUMAN	V region of the variable domain of immunoglobulin light chains that participates in the antigen recognition. Immunoglobulins, also known as antibodies, are membrane-bound or secreted glycoproteins produced by B lymphocytes. In the recognition phase of humoral immunity, the membrane-bound immunoglobulins serve as receptors which, upon binding of a specific antigen, trigger the clonal expansion and…	Immunoglobulin kappa variable 3-15 OS=Homo sapiens GN=IGKV3-15 PE=1 SV=2	Homo sapiens	4.94	12610.2	9808.32	2	26.09	4829	19623.1	27899.7	16681.4	10.8657	2.36825e-05	0.000493657	11.3514	1.43558e-05	0.000306285	11.0335	1.99014e-05	0.000660693	-0.16776	0.925109	1	0.317895	0.858676	1	-0.485655	0.785741	1
Proteasome subunit beta type-1	PSMB1	P20618	PSB1_HUMAN	Component of the 20S core proteasome complex involved in the proteolytic degradation of most intracellular proteins. This complex plays numerous essential roles within the cell by associating with different regulatory particles. Associated with two 19S regulatory particles, forms the 26S proteasome and thus participates in the ATP-dependent degradation of ubiquitinated proteins. The 26S proteasom…	Proteasome subunit beta type-1 OS=Homo sapiens GN=PSMB1 PE=1 SV=2	Homo sapiens	8.22	26717.5	9783.08	15	49.79	12558.1	36837.6	66422.3	44830.8	1.94217	0.00162853	0.0128967	2.48479	0.000177886	0.00220202	1.48128	0.0108395	0.0722699	0.460892	0.35661	0.77193	1.00352	0.0551215	0.411797	-0.542623	0.280195	1
60S ribosomal protein L18a	RPL18A	Q02543	RL18A_HUMAN		60S ribosomal protein L18a OS=Homo sapiens GN=RPL18A PE=1 SV=2	Homo sapiens	11.1	21047.5	9775.1	17	57.39	96209	92280.6	20114.2	28500.5	-1.41576	0.0548559	0.152462	-1.87457	0.014386	0.058693	-0.117621	0.865688	0.970588	-1.29813	0.0611022	0.39086	-1.75695	0.0148736	0.221061	0.458816	0.487177	1
Carbonyl reductase [NADPH] 1	CBR1	P16152	CBR1_HUMAN	NADPH-dependent reductase with broad substrate specificity. Catalyzes the reduction of a wide variety of carbonyl compounds including quinones, prostaglandins, menadione, plus various xenobiotics. Catalyzes the reduction of the antitumor anthracyclines doxorubicin and daunorubicin to the cardiotoxic compounds doxorubicinol and daunorubicinol. Can convert prostaglandin E2 to prostaglandin F2-alpha…	Carbonyl reductase [NADPH] 1 OS=Homo sapiens GN=CBR1 PE=1 SV=3	Homo sapiens	8.42	30660.1	9757.55	23	83.39	14186.6	48944.8	67581.8	55619.2	1.88964	0.000524509	0.00579999	2.28989	7.98649e-05	0.00122741	1.78121	0.000883972	0.0130745	0.108432	0.796658	1	0.508677	0.236598	0.685417	-0.400245	0.34775	1
Ribonuclease inhibitor	RNH1	P13489	RINI_HUMAN	Ribonuclease inhibitor which inhibits RNASE1, RNASE2 and ANG. May play a role in redox homeostasis.	Ribonuclease inhibitor OS=Homo sapiens GN=RNH1 PE=1 SV=2	Homo sapiens	4.52	51798.4	9751.28	28	77.22	76574.7	83211.3	108699	89502.5	0.341602	0.518853	0.660078	0.677191	0.209285	0.360607	0.217292	0.680374	0.852792	0.12431	0.802286	1	0.459899	0.360147	0.791821	-0.335589	0.501693	1
Calreticulin	CALR	P27797	CALR_HUMAN	Calcium-binding chaperone that promotes folding, oligomeric assembly and quality control in the endoplasmic reticulum (ER) via the calreticulin/calnexin cycle. This lectin interacts transiently with almost all of the monoglucosylated glycoproteins that are synthesized in the ER. Interacts with the DNA-binding domain of NR3C1 and mediates its nuclear export. Involved in maternal gene expression re…	Calreticulin OS=Homo sapiens GN=CALR PE=1 SV=1	Homo sapiens	4.09	48312.7	9727.33	34	76.02	88030.7	225381	154539	96060.9	0.250679	0.579431	0.714829	0.909795	0.0565358	0.151109	1.39822	0.00602457	0.0504645	-1.14754	0.0141718	0.193967	-0.488422	0.25934	0.715931	-0.659115	0.133971	0.993687
Protein CutA	CUTA	O60888	CUTA_HUMAN	May form part of a complex of membrane proteins attached to acetylcholinesterase (AChE).	Protein CutA OS=Homo sapiens GN=CUTA PE=1 SV=2	Homo sapiens	5.25	19230.4	9706.41	2	22.91	5540	60440.4	70925.2	51736.3	12.2035	0.00098562	0.00907321	9.62022	0.00598353	0.0318215	12.4047	0.00085681	0.0128222	-0.201149	0.945027	1	-2.78444	0.346545	0.784196	2.5833	0.381585	1
Serum amyloid P-component	APCS	P02743	SAMP_HUMAN	Can interact with DNA and histones and may scavenge nuclear material released from damaged circulating cells. May also function as a calcium-dependent lectin.	Serum amyloid P-component OS=Homo sapiens GN=APCS PE=1 SV=2	Homo sapiens	6.1	25501.2	9703.91	13	47.98	35692.8	122237	98941.3	71671.1	4.72343	0.0539788	0.151011	4.84232	0.0488265	0.136436	5.1527	0.0374326	0.167317	-0.429278	0.843815	1	-0.310379	0.886694	1	-0.118899	0.956458	1
60S ribosomal protein L10a	RPL10A	P62906	RL10A_HUMAN		60S ribosomal protein L10a OS=Homo sapiens GN=RPL10A PE=1 SV=2	Homo sapiens	10.36	25002.4	9678.74	13	45.16	72621.8	68276.8	63214.8	42389.3	-0.667622	0.226203	0.382505	-0.0651918	0.903756	0.966369	-0.183217	0.734389	0.887556	-0.484405	0.347222	0.764184	0.118025	0.8165	1	-0.602431	0.245867	1
Actin-related protein 2/3 complex subunit 1B	ARPC1B	O15143	ARC1B_HUMAN	Functions as component of the Arp2/3 complex which is involved in regulation of actin polymerization and together with an activating nucleation-promoting factor (NPF) mediates the formation of branched actin networks.	Actin-related protein 2/3 complex subunit 1B OS=Homo sapiens GN=ARPC1B PE=1 SV=3	Homo sapiens	8.3	41748.2	9655.77	18	48.66	62425.9	69354.1	132767	148037	1.23286	0.00416461	0.024967	1.06957	0.0105544	0.0467407	0.145865	0.698837	0.863311	1.08699	0.00657852	0.117609	0.923706	0.01744	0.241871	0.163289	0.646279	1
Hemoglobin subunit gamma-1	HBG1	P69891	HBG1_HUMAN	Gamma chains make up the fetal hemoglobin F, in combination with alpha chains.	Hemoglobin subunit gamma-1 OS=Homo sapiens GN=HBG1 PE=1 SV=2	Homo sapiens	6.78	16197.5	9603.78	3	28.57	7074.1	7286.92	25250.8	23488.2	2.32136	0.084406	0.200354	2.27469	0.0902739	0.206446	0.363134	0.777383	0.917829	1.95822	0.119273	0.532787	1.91155	0.12768	0.571485	0.0466667	0.969221	1
Hemoglobin subunit epsilon	HBE1	P02100	HBE_HUMAN	The epsilon chain is a beta-type chain of early mammalian embryonic hemoglobin.	Hemoglobin subunit epsilon OS=Homo sapiens GN=HBE1 PE=1 SV=2	Homo sapiens	9.18	16259.9	9603.78	2	14.29	0	1641.72	8057.26	0	0	1	1	12.5687	1.7591e-10	8.07629e-09	9.88843	6.14647e-09	3.18475e-07	-9.88843	2.60697e-09	3.50203e-07	2.68031	0.00606343	0.127122	-12.5687	7.19395e-11	9.66388e-09
Aconitate hydratase, mitochondrial	ACO2	Q99798	ACON_HUMAN	Catalyzes the isomerization of citrate to isocitrate via cis-aconitate.	Aconitate hydratase, mitochondrial OS=Homo sapiens GN=ACO2 PE=1 SV=2	Homo sapiens	7.33	86166.9	9598.34	49	59.23	144401	154738	109631	70000.8	-1.02492	0.0651431	0.167927	-0.482904	0.365085	0.516243	-0.0698367	0.894467	0.986061	-0.955081	0.068007	0.411788	-0.413067	0.410178	0.830198	-0.542014	0.283444	1
Coronin-1A	CORO1A	P31146	COR1A_HUMAN	May be a crucial component of the cytoskeleton of highly motile cells, functioning both in the invagination of large pieces of plasma membrane, as well as in forming protrusions of the plasma membrane involved in cell locomotion. In mycobacteria-infected cells, its retention on the phagosomal membrane prevents fusion between phagosomes and lysosomes.	Coronin-1A OS=Homo sapiens GN=CORO1A PE=1 SV=4	Homo sapiens	6.24	51710.7	9592.49	27	55.75	24585.9	30820.7	109096	138043	2.45223	0.000887074	0.00840057	2.29706	0.00153051	0.0121505	0.389603	0.528381	0.726474	2.06263	0.00224965	0.0595583	1.90746	0.004016	0.095873	0.155169	0.788925	1
Proteasome subunit alpha type-6	PSMA6	P60900	PSA6_HUMAN	Component of the 20S core proteasome complex involved in the proteolytic degradation of most intracellular proteins. This complex plays numerous essential roles within the cell by associating with different regulatory particles. Associated with two 19S regulatory particles, forms the 26S proteasome and thus participates in the ATP-dependent degradation of ubiquitinated proteins. The 26S proteasom…	Proteasome subunit alpha type-6 OS=Homo sapiens GN=PSMA6 PE=1 SV=1	Homo sapiens	6.36	27855.7	9536.22	24	75.61	78560.8	75994.4	59516.1	80940.7	-0.0420659	0.939621	0.988401	-0.556707	0.323541	0.479273	-0.180747	0.745219	0.8953	0.138681	0.791322	1	-0.37596	0.476229	0.85201	0.514641	0.332778	1
NADH dehydrogenase [ubiquinone] 1 alpha subcomplex subunit 7	NDUFA7	O95182	NDUA7_HUMAN	Accessory subunit of the mitochondrial membrane respiratory chain NADH dehydrogenase (Complex I), that is believed not to be involved in catalysis. Complex I functions in the transfer of electrons from NADH to the respiratory chain. The immediate electron acceptor for the enzyme is believed to be ubiquinone.	NADH dehydrogenase [ubiquinone] 1 alpha subcomplex subunit 7 OS=Homo sapiens GN=NDUFA7 PE=1 SV=3	Homo sapiens	10.57	12608.4	9529.36	11	84.96	68738.1	30623.2	33548.3	16378.5	-2.27158	0.00104858	0.00950809	-1.10988	0.0695164	0.173409	-1.23717	0.0454927	0.186894	-1.03441	0.072457	0.424873	0.127292	0.816124	1	-1.16171	0.0462695	0.736231
Prolargin	PRELP	P51888	PRELP_HUMAN	May anchor basement membranes to the underlying connective tissue.	Prolargin OS=Homo sapiens GN=PRELP PE=1 SV=1	Homo sapiens	9.62	44209.1	9518.23	17	47.64	16650.9	74501.1	66885.4	148094	6.42375	0.00854232	0.0424425	5.25012	0.0263164	0.0896898	5.14725	0.0289667	0.140457	1.2765	0.537493	0.880594	0.102863	0.960135	1	1.17364	0.570414	1
Protein S100-A10	S100A10	P60903	S10AA_HUMAN	Because S100A10 induces the dimerization of ANXA2/p36, it may function as a regulator of protein phosphorylation in that the ANXA2 monomer is the preferred target (in vitro) of tyrosine-specific kinase.	Protein S100-A10 OS=Homo sapiens GN=S100A10 PE=1 SV=2	Homo sapiens	7.25	11317.2	9515.42	7	63.92	0	43786.2	49084.8	67148.2	15.6378	7.31487e-06	0.000199382	12.4515	9.39163e-05	0.00138137	14.8576	1.33801e-05	0.000485297	0.780218	0.737256	1	-2.40614	0.30793	0.770122	3.18636	0.182096	1
Heat shock 70 kDa protein 6	HSPA6	P17066	HSP76_HUMAN	In cooperation with other chaperones, Hsp70s stabilize preexistent proteins against aggregation and mediate the folding of newly translated polypeptides in the cytosol as well as within organelles. These chaperones participate in all these processes through their ability to recognize nonnative conformations of other proteins. They bind extended peptide segments with a net hydrophobic character ex…	Heat shock 70 kDa protein 6 OS=Homo sapiens GN=HSPA6 PE=1 SV=2	Homo sapiens	5.73	71484.5	9510.61	28	48.68	36232.4	42393.9	24394.1	62423	1.07588	0.108494	0.236625	-0.238334	0.711652	0.828624	0.45754	0.48045	0.689317	0.618344	0.315724	0.745985	-0.695874	0.260818	0.716597	1.31422	0.0425442	0.717711
Thy-1 membrane glycoprotein	THY1	P04216	THY1_HUMAN	May play a role in cell-cell or cell-ligand interactions during synaptogenesis and other events in the brain.	Thy-1 membrane glycoprotein OS=Homo sapiens GN=THY1 PE=1 SV=2	Homo sapiens	8.95	18162.9	9510.56	2	14.91	0	0	67566	38893	3.04945	0.369156	0.522003	3.20881	0.345309	0.498185	0	1	1	3.04945	0.341577	0.762005	3.20881	0.317668	0.773797	-0.159354	0.959794	1
NADH dehydrogenase [ubiquinone] 1 beta subcomplex subunit 4	NDUFB4	O95168	NDUB4_HUMAN	Accessory subunit of the mitochondrial membrane respiratory chain NADH dehydrogenase (Complex I), that is believed not to be involved in catalysis. Complex I functions in the transfer of electrons from NADH to the respiratory chain. The immediate electron acceptor for the enzyme is believed to be ubiquinone.	NADH dehydrogenase [ubiquinone] 1 beta subcomplex subunit 4 OS=Homo sapiens GN=NDUFB4 PE=1 SV=3	Homo sapiens	10.09	15265.6	9436.81	9	54.26	335685	26679.3	17856.8	14122	-1.78833	0.105022	0.233405	-1.45749	0.18059	0.32832	-0.969128	0.365871	0.586534	-0.819202	0.416371	0.813634	-0.488363	0.625727	0.925576	-0.330839	0.740575	1
14-3-3 protein gamma	YWHAG	P61981	1433G_HUMAN	Adapter protein implicated in the regulation of a large spectrum of both general and specialized signaling pathways. Binds to a large number of partners, usually by recognition of a phosphoserine or phosphothreonine motif. Binding generally results in the modulation of the activity of the binding partner.	14-3-3 protein gamma OS=Homo sapiens GN=YWHAG PE=1 SV=2	Homo sapiens	4.61	28473.7	9411.44	20	64.78	29046.1	65176.2	61423.6	65598.1	1.29524	0.0100551	0.0466965	1.1936	0.0161531	0.064311	1.23867	0.0131035	0.0833795	0.0565746	0.894383	1	-0.0450638	0.915773	1	0.101638	0.8116	1
Destrin	DSTN	P60981	DEST_HUMAN	Actin-depolymerizing protein. Severs actin filaments (F-actin) and binds to actin monomers (G-actin). Acts in a pH-independent manner.	Destrin OS=Homo sapiens GN=DSTN PE=1 SV=3	Homo sapiens	7.84	18962	9403.78	14	64.85	108580	91047.8	70683.1	34874.4	-1.6709	0.00711178	0.0370078	-0.618535	0.271342	0.424571	-0.479999	0.389784	0.606094	-1.1909	0.0332716	0.292216	-0.138535	0.790192	1	-1.05236	0.0562987	0.787652
Nucleophosmin	NPM1	P06748	NPM_HUMAN	Involved in diverse cellular processes such as ribosome biogenesis, centrosome duplication, protein chaperoning, histone assembly, cell proliferation, and regulation of tumor suppressors p53/TP53 and ARF. Binds ribosome presumably to drive ribosome nuclear export. Associated with nucleolar ribonucleoprotein structures and bind single-stranded nucleic acids. Acts as a chaperonin for the core histo…	Nucleophosmin OS=Homo sapiens GN=NPM1 PE=1 SV=2	Homo sapiens	4.44	32746.2	9359.81	15	49.66	73785.8	123908	69434.5	71932.7	-0.087694	0.843269	0.924308	-0.100197	0.82131	0.911534	0.716841	0.119694	0.320627	-0.804535	0.067959	0.411788	-0.817037	0.0641959	0.444348	0.0125027	0.976134	1
Dolichyl-diphosphooligosaccharide--protein glycosyltransferase subunit 1	RPN1	P04843	RPN1_HUMAN	Essential subunit of the N-oligosaccharyl transferase (OST) complex which catalyzes the transfer of a high mannose oligosaccharide from a lipid-linked oligosaccharide donor to an asparagine residue within an Asn-X-Ser/Thr consensus motif in nascent polypeptide chains.	Dolichyl-diphosphooligosaccharide--protein glycosyltransferase subunit 1 OS=Homo sapiens GN=RPN1 PE=1 SV=1	Homo sapiens	5.93	68683.6	9337.8	45	75.29	249631	209128	87310.9	61527.6	-2.07921	0.00119962	0.0104538	-1.50222	0.0119732	0.0509107	-0.418616	0.442123	0.655325	-1.66059	0.00428808	0.0904237	-1.08361	0.0457224	0.382977	-0.576985	0.266054	1
60S ribosomal protein L28	RPL28	P46779	RL28_HUMAN		60S ribosomal protein L28 OS=Homo sapiens GN=RPL28 PE=1 SV=3	Homo sapiens	12.42	15804.6	9309.42	9	44.53	79869.9	35110	16955.4	29838	-1.50106	0.0466523	0.137904	-2.5566	0.00202843	0.0146265	-1.48059	0.0493713	0.194586	-0.0204678	0.975543	1	-1.07601	0.120859	0.562954	1.05554	0.127574	0.980739
Thioredoxin domain-containing protein 5	TXNDC5	Q8NBS9	TXND5_HUMAN	Possesses thioredoxin activity. Has been shown to reduce insulin disulfide bonds. Also complements protein disulfide-isomerase deficiency in yeast (By similarity).	Thioredoxin domain-containing protein 5 OS=Homo sapiens GN=TXNDC5 PE=1 SV=2	Homo sapiens	5.56	48313.2	9284.64	30	62.04	131910	195792	253475	218572	0.682254	0.112243	0.241748	0.950705	0.0323414	0.104176	0.476203	0.258122	0.481453	0.206051	0.597996	0.90948	0.474502	0.233092	0.679055	-0.268451	0.493407	1
Macrophage migration inhibitory factor	MIF	P14174	MIF_HUMAN	Pro-inflammatory cytokine. Involved in the innate immune response to bacterial pathogens. The expression of MIF at sites of inflammation suggests a role as mediator in regulating the function of macrophages in host defense. Counteracts the anti-inflammatory activity of glucocorticoids. Has phenylpyruvate tautomerase and dopachrome tautomerase activity (in vitro), but the physiological substrate i…	Macrophage migration inhibitory factor OS=Homo sapiens GN=MIF PE=1 SV=4	Homo sapiens	7.99	12647.4	9247.63	6	40	41896.7	73866.5	54605.2	61482.7	4.13918	0.224417	0.380712	4.54033	0.18465	0.333362	1.32687	0.690881	0.858359	2.81231	0.376058	0.782537	3.21345	0.313584	0.771098	-0.401145	0.898308	1
Poly(rC)-binding protein 3	PCBP3	P57721	PCBP3_HUMAN	Single-stranded nucleic acid binding protein that binds preferentially to oligo dC.	Poly(rC)-binding protein 3 OS=Homo sapiens GN=PCBP3 PE=2 SV=2	Homo sapiens	8.12	39750.5	9238.72	12	26.15	0	4073.39	18764.1	0	0	1	1	13.6292	9.23793e-11	4.35142e-09	11.0847	2.03801e-09	1.08704e-07	-11.0847	8.53181e-10	1.19019e-07	2.54452	0.0107564	0.180618	-13.6292	3.7588e-11	5.24352e-09
NADH dehydrogenase [ubiquinone] iron-sulfur protein 8, mitochondrial	NDUFS8	O00217	NDUS8_HUMAN	Core subunit of the mitochondrial membrane respiratory chain NADH dehydrogenase (Complex I) that is believed to belong to the minimal assembly required for catalysis. Complex I functions in the transfer of electrons from NADH to the respiratory chain. The immediate electron acceptor for the enzyme is believed to be ubiquinone (By similarity). May donate electrons to ubiquinone.	NADH dehydrogenase [ubiquinone] iron-sulfur protein 8, mitochondrial OS=Homo sapiens GN=NDUFS8 PE=1 SV=1	Homo sapiens	5.95	24218.4	9218.87	8	36.67	55501	29979.5	12335.6	16910.8	-1.62005	0.4525	0.600959	-4.64552	0.0419632	0.124449	-0.895464	0.676087	0.849383	-0.724582	0.719711	0.988785	-3.75006	0.0767034	0.4811	3.02548	0.146518	1
Complement C3	C3	P01024	CO3_HUMAN	Acylation stimulating protein: adipogenic hormone that stimulates triglyceride (TG) synthesis and glucose transport in adipocytes, regulating fat storage and playing a role in postprandial TG clearance. Appears to stimulate TG synthesis via activation of the PLC, MAPK and AKT signaling pathways. Ligand for C5AR2. Promotes the phosphorylation, ARRB2-mediated internalization and recycling of C5AR2 …	Complement C3 OS=Homo sapiens GN=C3 PE=1 SV=2	Homo sapiens	5.96	188688	9166.98	112	66.27	55540.2	190133	259279	245467	2.23808	0.000181353	0.00234081	2.27736	0.000152427	0.00194666	1.77441	0.0014746	0.0195197	0.463663	0.30566	0.737385	0.502947	0.267855	0.724467	-0.0392849	0.929692	1
Ras-related protein Rab-7a	RAB7A	P51149	RAB7A_HUMAN	Key regulator in endo-lysosomal trafficking. Governs early-to-late endosomal maturation, microtubule minus-end as well as plus-end directed endosomal migration and positioning, and endosome-lysosome transport through different protein-protein interaction cascades. Plays a central role, not only in endosomal traffic, but also in many other cellular and physiological events, such as growth-factor-m…	Ras-related protein Rab-7a OS=Homo sapiens GN=RAB7A PE=1 SV=1	Homo sapiens	6.57	23774.9	9125.24	15	67.15	56354.9	80422.2	105539	99843.5	0.722861	0.21121	0.364789	0.89684	0.125571	0.253929	0.278886	0.622321	0.808064	0.443975	0.408829	0.809401	0.617955	0.254923	0.71564	-0.173979	0.743957	1
Enoyl-CoA hydratase, mitochondrial	ECHS1	P30084	ECHM_HUMAN	Straight-chain enoyl-CoA thioesters from C4 up to at least C16 are processed, although with decreasing catalytic rate. Has high substrate specificity for crotonyl-CoA and moderate specificity for acryloyl-CoA, 3-methylcrotonyl-CoA and methacrylyl-CoA. It is noteworthy that binds tiglyl-CoA, but hydrates only a small amount of this substrate.	Enoyl-CoA hydratase, mitochondrial OS=Homo sapiens GN=ECHS1 PE=1 SV=4	Homo sapiens	8.07	31843.7	9077.67	20	59.66	41323.3	42119	36698.3	24566.1	-0.828038	0.340472	0.495741	-0.561033	0.515153	0.656291	-0.336706	0.694862	0.860746	-0.491332	0.545113	0.883431	-0.224326	0.781373	1	-0.267005	0.741275	1
Chymotrypsin-like elastase family member 2B	CELA2B	P08218	CEL2B_HUMAN	Acts upon elastin.	Chymotrypsin-like elastase family member 2B OS=Homo sapiens GN=CELA2B PE=2 SV=2	Homo sapiens	6.54	29437	9076.17	13	68.4	241149	113004	3887.81	14238.6	-7.07108	0.0318899	0.108118	-10.5621	0.0028605	0.018798	-1.34989	0.660091	0.836379	-5.72119	0.0608449	0.390052	-9.2122	0.00499857	0.109216	3.49101	0.236613	1
60S ribosomal protein L13	RPL13	P26373	RL13_HUMAN		60S ribosomal protein L13 OS=Homo sapiens GN=RPL13 PE=1 SV=4	Homo sapiens	12.09	24318.5	9073.41	17	54.98	232676	180889	74301.5	84264.5	-1.4029	0.0169475	0.067286	-1.63726	0.00671088	0.0349718	-0.334779	0.534546	0.72997	-1.06812	0.0471305	0.330727	-1.30248	0.0184182	0.248002	0.234356	0.643794	1
Histidine triad nucleotide-binding protein 2, mitochondrial	HINT2	Q9BX68	HINT2_HUMAN	Hydrolase probably involved in steroid biosynthesis. May play a role in apoptosis. Has adenosine phosphoramidase activity.	Histidine triad nucleotide-binding protein 2, mitochondrial OS=Homo sapiens GN=HINT2 PE=1 SV=1	Homo sapiens	9.59	17218.8	9047.93	9	63.8	78951.1	22249.4	13333.6	9710.2	-3.00133	1.19021e-06	4.64183e-05	-2.51861	1.03108e-05	0.000235202	-1.77371	0.000417474	0.00688263	-1.22762	0.00503463	0.100887	-0.744901	0.0666345	0.455148	-0.482723	0.220648	1
Tubulin alpha-4A chain	TUBA4A	P68366	TBA4A_HUMAN	Tubulin is the major constituent of microtubules. It binds two moles of GTP, one at an exchangeable site on the beta chain and one at a non-exchangeable site on the alpha chain.	Tubulin alpha-4A chain OS=Homo sapiens GN=TUBA4A PE=1 SV=1	Homo sapiens	4.75	50665.8	9045.98	29	81.03	32433.4	46332.5	24313	24524.8	-0.345883	0.416045	0.564806	-0.335161	0.430355	0.576829	0.582618	0.178575	0.401794	-0.928502	0.0300597	0.283923	-0.917779	0.0317482	0.327233	-0.0107222	0.978443	1
Methyltransferase-like protein 7A	METTL7A	Q9H8H3	MET7A_HUMAN	Probable methyltransferase.	Methyltransferase-like protein 7A OS=Homo sapiens GN=METTL7A PE=1 SV=1	Homo sapiens	8.37	28832.4	9016.93	10	40.57	87814.1	70838.7	38382.1	39207.7	-1.08358	0.0877166	0.205921	-1.26972	0.0488653	0.136439	-0.304779	0.616254	0.803434	-0.778804	0.184777	0.599987	-0.964942	0.105141	0.5341	0.186138	0.744888	1
Signal recognition particle 9 kDa protein	SRP9	P49458	SRP09_HUMAN	Signal-recognition-particle assembly has a crucial role in targeting secretory proteins to the rough endoplasmic reticulum membrane. SRP9 together with SRP14 and the Alu portion of the SRP RNA, constitutes the elongation arrest domain of SRP. The complex of SRP9 and SRP14 is required for SRP RNA binding.	Signal recognition particle 9 kDa protein OS=Homo sapiens GN=SRP9 PE=1 SV=2	Homo sapiens	8.22	10225.8	9001.81	9	73.26	26739.3	30918	41175.6	36042	4.05304	0.0802678	0.193566	4.24911	0.0679059	0.170564	3.63749	0.11323	0.311361	0.415548	0.841788	1	0.611619	0.769083	1	-0.196071	0.924928	1
Transgelin-3	TAGLN3	Q9UI15	TAGL3_HUMAN		Transgelin-3 OS=Homo sapiens GN=TAGLN3 PE=1 SV=2	Homo sapiens	7.17	22643.8	8997.17	10	46.23	47808.4	45808.3	27881.2	69087.3	-2.53454	0.489952	0.635395	-6.58017	0.0849961	0.197997	0.0926803	0.979708	1	-2.62722	0.448529	0.826418	-6.67285	0.0657593	0.450867	4.04563	0.248856	1
40S ribosomal protein S10	RPS10	P46783	RS10_HUMAN	Component of the 40S ribosomal subunit.	40S ribosomal protein S10 OS=Homo sapiens GN=RPS10 PE=1 SV=1	Homo sapiens	10.51	18897.8	8985.35	6	27.27	137191	38166.3	10386.2	9422.5	0.227091	0.948861	0.994084	-7.46993	0.0475703	0.134439	2.21532	0.534001	0.729774	-1.98823	0.553615	0.886054	-9.68526	0.00933312	0.164326	7.69703	0.0322052	0.681537
Calponin-2	CNN2	Q99439	CNN2_HUMAN	Thin filament-associated protein that is implicated in the regulation and modulation of smooth muscle contraction. It is capable of binding to actin, calmodulin, troponin C and tropomyosin. The interaction of calponin with actin inhibits the actomyosin Mg-ATPase activity.	Calponin-2 OS=Homo sapiens GN=CNN2 PE=1 SV=4	Homo sapiens	7.09	34096.3	8939.75	20	63.75	31191.2	16742.4	29876.9	41180.1	-0.0622057	0.937474	0.987287	-0.435305	0.584773	0.72191	-1.40436	0.0906249	0.27579	1.34215	0.086665	0.464991	0.969054	0.206268	0.639743	0.3731	0.619081	1
Endoplasmic reticulum resident protein 27	ERP27	Q96DN0	ERP27_HUMAN		Endoplasmic reticulum resident protein 27 OS=Homo sapiens GN=ERP27 PE=1 SV=1	Homo sapiens	4.37	30651.1	8937.86	6	32.6	241688	79358.1	12019.3	30613.7	-8.81666	0.0286954	0.100268	-9.74894	0.0171536	0.0670752	-1.69961	0.649813	0.827839	-7.11705	0.0563282	0.370785	-8.04932	0.0333805	0.33427	0.932275	0.791229	1
Translocon-associated protein subunit alpha	SSR1	P43307	SSRA_HUMAN	TRAP proteins are part of a complex whose function is to bind calcium to the ER membrane and thereby regulate the retention of ER resident proteins. May be involved in the recycling of the translocation apparatus after completion of the translocation process or may function as a membrane-bound chaperone facilitating folding of translocated proteins.	Translocon-associated protein subunit alpha OS=Homo sapiens GN=SSR1 PE=1 SV=3	Homo sapiens	4.17	32235.4	8910.15	7	45.1	53361.4	45008.6	17818	18148	-1.63147	0.0391388	0.123158	-2.16199	0.00884441	0.0417132	-0.619011	0.407135	0.620453	-1.01246	0.158936	0.588484	-1.54298	0.0386034	0.350914	0.530523	0.450284	1
Signal recognition particle receptor subunit beta	SRPRB	Q9Y5M8	SRPRB_HUMAN	Component of the SRP (signal recognition particle) receptor. Ensures, in conjunction with the signal recognition particle, the correct targeting of the nascent secretory proteins to the endoplasmic reticulum membrane system. Has GTPase activity. May mediate the membrane association of SRPR (By similarity).	Signal recognition particle receptor subunit beta OS=Homo sapiens GN=SRPRB PE=1 SV=3	Homo sapiens	9.4	29930.4	8905.2	18	52.03	165870	123284	32452.9	34551.1	-2.43284	0.000514185	0.00573831	-2.36439	0.000664189	0.00642403	-0.601204	0.302027	0.522889	-1.83164	0.00325553	0.0747329	-1.76318	0.00428073	0.0995002	-0.068456	0.899152	1
Actin-related protein 3	ACTR3	P61158	ARP3_HUMAN	Functions as ATP-binding component of the Arp2/3 complex which is involved in regulation of actin polymerization and together with an activating nucleation-promoting factor (NPF) mediates the formation of branched actin networks. Seems to contact the pointed end of the daughter actin filament. Plays a role in ciliogenesis.	Actin-related protein 3 OS=Homo sapiens GN=ACTR3 PE=1 SV=3	Homo sapiens	5.51	47827.5	8901.87	26	65.31	40646.2	72474.3	138996	136295	1.82953	0.00175415	0.0134794	1.88615	0.00137143	0.0113307	0.889994	0.087696	0.270931	0.939532	0.0585392	0.379146	0.996153	0.0462821	0.38413	-0.0566202	0.903937	1
Lipoma-preferred partner	LPP	Q93052	LPP_HUMAN	May play a structural role at sites of cell adhesion in maintaining cell shape and motility. In addition to these structural functions, it may also be implicated in signaling events and activation of gene transcription. May be involved in signal transduction from cell adhesion sites to the nucleus allowing successful integration of signals arising from soluble factors and cell-cell adhesion sites…	Lipoma-preferred partner OS=Homo sapiens GN=LPP PE=1 SV=1	Homo sapiens	7.08	67172.1	8887.82	38	74.67	37821.2	65057.5	81672.4	47696.2	0.286346	0.612055	0.743444	0.868033	0.136206	0.266102	0.731077	0.20502	0.428318	-0.444731	0.406673	0.808466	0.136957	0.79637	1	-0.581688	0.281392	1
Ferritin heavy chain	FTH1	P02794	FRIH_HUMAN	Stores iron in a soluble, non-toxic, readily available form. Important for iron homeostasis. Has ferroxidase activity. Iron is taken up in the ferrous form and deposited as ferric hydroxides after oxidation. Also plays a role in delivery of iron to cells. Mediates iron uptake in capsule cells of the developing kidney (By similarity).	Ferritin heavy chain OS=Homo sapiens GN=FTH1 PE=1 SV=2	Homo sapiens	5.19	21396.8	8855.8	14	83.61	21494.8	129502	136030	91586.9	2.15513	0.000101893	0.00151462	2.73315	7.15114e-06	0.000178877	2.52188	1.8353e-05	0.000622114	-0.366752	0.371189	0.781266	0.211269	0.603436	0.910804	-0.578021	0.166201	1
Complement factor B	CFB	P00751	CFAB_HUMAN	Factor B which is part of the alternate pathway of the complement system is cleaved by factor D into 2 fragments: Ba and Bb. Bb, a serine protease, then combines with complement factor 3b to generate the C3 or C5 convertase. It has also been implicated in proliferation and differentiation of preactivated B-lymphocytes, rapid spreading of peripheral blood monocytes, stimulation of lymphocyte blast…	Complement factor B OS=Homo sapiens GN=CFB PE=1 SV=2	Homo sapiens	6.66	86901.6	8853.57	32	48.56	38649.7	68234.5	125992	110586	1.67444	0.00408656	0.0246622	1.79283	0.00247284	0.016859	0.934094	0.0807605	0.257624	0.740347	0.136759	0.557691	0.858738	0.0878996	0.496998	-0.118391	0.805503	1
Tropomyosin alpha-4 chain	TPM4	P67936	TPM4_HUMAN	Binds to actin filaments in muscle and non-muscle cells. Plays a central role, in association with the troponin complex, in the calcium dependent regulation of vertebrate striated muscle contraction. Smooth muscle contraction is regulated by interaction with caldesmon. In non-muscle cells is implicated in stabilizing cytoskeleton actin filaments. Binds calcium.	Tropomyosin alpha-4 chain OS=Homo sapiens GN=TPM4 PE=1 SV=3	Homo sapiens	4.47	28635.9	8791.57	29	78.63	22779.2	50362.5	184193	177401	3.50218	5.06357e-05	0.000887226	3.53013	4.64506e-05	0.000798465	1.59119	0.0247581	0.127554	1.91099	0.00607907	0.113071	1.93894	0.00551437	0.116963	-0.0279535	0.963809	1
Transaldolase	TALDO1	P37837	TALDO_HUMAN	Transaldolase is important for the balance of metabolites in the pentose-phosphate pathway.	Transaldolase OS=Homo sapiens GN=TALDO1 PE=1 SV=2	Homo sapiens	6.37	37711.3	8784.17	24	68.55	106058	120288	117993	114277	0.172073	0.716839	0.83146	0.175486	0.711494	0.828624	0.127441	0.788035	0.924386	0.0446321	0.920368	1	0.0480456	0.914302	1	-0.00341347	0.993899	1
MICOS complex subunit MIC19	CHCHD3	Q9NX63	MIC19_HUMAN	Component of the MICOS complex, a large protein complex of the mitochondrial inner membrane that plays crucial roles in the maintenance of crista junctions, inner membrane architecture, and formation of contact sites to the outer membrane. Has also been shown to function as a transcription factor which binds to the BAG1 promoter and represses BAG1 transcription. Plays an important role in the mai…	MICOS complex subunit MIC19 OS=Homo sapiens GN=CHCHD3 PE=1 SV=1	Homo sapiens	8.37	26437.5	8777.92	22	64.76	57357	35901	39671	27031.1	-1.09198	0.0124375	0.0540247	-0.51546	0.203165	0.357188	-0.683823	0.0973387	0.285868	-0.408155	0.281631	0.713721	0.168363	0.652069	0.944461	-0.576518	0.134951	0.994399
Tropomyosin beta chain	TPM2	P07951	TPM2_HUMAN	Binds to actin filaments in muscle and non-muscle cells. Plays a central role, in association with the troponin complex, in the calcium dependent regulation of vertebrate striated muscle contraction. Smooth muscle contraction is regulated by interaction with caldesmon. In non-muscle cells is implicated in stabilizing cytoskeleton actin filaments. The non-muscle isoform may have a role in agonist-…	Tropomyosin beta chain OS=Homo sapiens GN=TPM2 PE=1 SV=1	Homo sapiens	4.46	32964.8	8773.8	25	60.21	19700.2	142074	280353	147889	2.93498	1.59866e-05	0.000366225	3.81806	6.2232e-07	2.50795e-05	2.6837	4.36748e-05	0.00125721	0.251276	0.591178	0.904726	1.13435	0.0247258	0.28652	-0.883079	0.0717727	0.866127
Plastin-2	LCP1	P13796	PLSL_HUMAN	Actin-binding protein. Plays a role in the activation of T-cells in response to costimulation through TCR/CD3 and CD2 or CD28. Modulates the cell surface expression of IL2RA/CD25 and CD69.	Plastin-2 OS=Homo sapiens GN=LCP1 PE=1 SV=6	Homo sapiens	5.12	70858.8	8761.21	46	70.49	39232.1	71940.2	119376	151489	2.12619	0.000454928	0.00523817	1.80248	0.00186455	0.013855	0.946798	0.0690251	0.237018	1.17939	0.0202567	0.233985	0.855683	0.0801405	0.486884	0.32371	0.490225	1
60S ribosomal protein L11	RPL11	P62913	RL11_HUMAN	Binds to 5S ribosomal RNA (By similarity). Required for rRNA maturation and formation of the 60S ribosomal subunits. Promotes nucleolar location of PML (By similarity).	60S ribosomal protein L11 OS=Homo sapiens GN=RPL11 PE=1 SV=2	Homo sapiens	9.95	20480.5	8748.82	5	27.53	56391.3	39371.4	25622.5	42662.2	-0.220186	0.79516	0.889273	-1.30339	0.137433	0.267851	-0.575756	0.499851	0.706256	0.35557	0.657209	0.943447	-0.727637	0.368443	0.798087	1.08321	0.187106	1
Ras-related protein Rab-14	RAB14	P61106	RAB14_HUMAN	Involved in membrane trafficking between the Golgi complex and endosomes during early embryonic development. Regulates the Golgi to endosome transport of FGFR-containing vesicles during early development, a key process for developing basement membrane and epiblast and primitive endoderm lineages during early postimplantation development. May act by modulating the kinesin KIF16B-cargo association …	Ras-related protein Rab-14 OS=Homo sapiens GN=RAB14 PE=1 SV=4	Homo sapiens	5.8	24125.1	8721.56	23	96.74	20011.2	40283.7	32077.6	41992.8	0.913206	0.133977	0.269067	0.689966	0.250496	0.402547	0.90194	0.138516	0.349616	0.0112653	0.983788	1	-0.211975	0.702837	0.981968	0.22324	0.687928	1
Rab GDP dissociation inhibitor beta	GDI2	P50395	GDIB_HUMAN	Regulates the GDP/GTP exchange reaction of most Rab proteins by inhibiting the dissociation of GDP from them, and the subsequent binding of GTP to them.	Rab GDP dissociation inhibitor beta OS=Homo sapiens GN=GDI2 PE=1 SV=2	Homo sapiens	6.05	51119.6	8692.18	42	74.61	212945	138270	139508	111202	-0.766109	0.168678	0.315031	-0.408791	0.453131	0.599164	-0.470554	0.389175	0.606094	-0.295555	0.563679	0.88821	0.0617631	0.903481	1	-0.357318	0.486193	1
S-formylglutathione hydrolase	ESD	P10768	ESTD_HUMAN	Serine hydrolase involved in the detoxification of formaldehyde.	S-formylglutathione hydrolase OS=Homo sapiens GN=ESD PE=1 SV=2	Homo sapiens	6.58	31976.1	8658.8	17	60.99	67055.8	81527.5	70468.5	57369.3	-0.0804109	0.852957	0.929869	0.198977	0.647398	0.777521	0.404483	0.357341	0.580159	-0.484894	0.245608	0.672537	-0.205507	0.61657	0.917874	-0.279388	0.497466	1
Calponin-1	CNN1	P51911	CNN1_HUMAN	Thin filament-associated protein that is implicated in the regulation and modulation of smooth muscle contraction. It is capable of binding to actin, calmodulin, troponin C and tropomyosin. The interaction of calponin with actin inhibits the actomyosin Mg-ATPase activity (By similarity).	Calponin-1 OS=Homo sapiens GN=CNN1 PE=1 SV=2	Homo sapiens	9.38	33341.6	8656.07	11	43.43	9730	53425.1	95620.7	27562.7	7.94909	0.0702299	0.177384	12.169	0.00896235	0.0419438	6.06113	0.158687	0.376241	1.88795	0.632038	0.927255	6.10789	0.133571	0.575127	-4.21994	0.291212	1
Epoxide hydrolase 1	EPHX1	P07099	HYEP_HUMAN	Biotransformation enzyme that catalyzes the hydrolysis of arene and aliphatic epoxides to less reactive and more water soluble dihydrodiols by the trans addition of water.	Epoxide hydrolase 1 OS=Homo sapiens GN=EPHX1 PE=1 SV=1	Homo sapiens	6.84	53177.1	8638.75	23	47.03	96928.7	153322	13616.6	16285.5	-2.56701	0.00178603	0.0136378	-2.84535	0.000756848	0.00705678	-0.294251	0.6749	0.848185	-2.27276	0.00289714	0.0709995	-2.5511	0.00116301	0.0421824	0.278337	0.673895	1
60S ribosomal protein L38	RPL38	P63173	RL38_HUMAN		60S ribosomal protein L38 OS=Homo sapiens GN=RPL38 PE=1 SV=2	Homo sapiens	10.55	8274.93	8627.36	5	38.57	65808.8	21878.7	12299.5	0	-11.1917	0.00406237	0.024557	-3.04384	0.376893	0.525766	2.77259	0.419925	0.632766	-13.9643	0.000410378	0.0175314	-5.81643	0.0838585	0.491476	-8.14786	0.0199546	0.59324
Small nuclear ribonucleoprotein F	SNRPF	P62306	RUXF_HUMAN	Core component of the spliceosomal U1, U2, U4 and U5 small nuclear ribonucleoproteins (snRNPs), the building blocks of the spliceosome. Thereby, plays an important role in the splicing of cellular pre-mRNAs. Most spliceosomal snRNPs contain a common set of Sm proteins SNRPB, SNRPD1, SNRPD2, SNRPD3, SNRPE, SNRPF and SNRPG that assemble in a heptameric protein ring on the Sm site of the small nucle…	Small nuclear ribonucleoprotein F OS=Homo sapiens GN=SNRPF PE=1 SV=1	Homo sapiens	4.43	9782.26	8593.32	3	31.4	23449.2	21515.2	17311.3	16799.9	-0.410023	0.904125	0.965399	-5.98508	0.0927327	0.209796	-2.95188	0.391239	0.606981	2.54186	0.432718	0.818713	-3.0332	0.351107	0.78659	5.57506	0.0963846	0.928507
Decorin	DCN	P07585	PGS2_HUMAN	May affect the rate of fibrils formation.	Decorin OS=Homo sapiens GN=DCN PE=1 SV=1	Homo sapiens	8.68	40089	8556.9	27	72.98	33456.7	418485	179986	261712	3.48646	3.67356e-05	0.000701264	2.96077	0.0002024	0.00246151	4.17841	4.46925e-06	0.000195301	-0.691947	0.254983	0.683095	-1.21764	0.0540244	0.408399	0.525692	0.383098	1
Thrombospondin-2	THBS2	P35442	TSP2_HUMAN	Adhesive glycoprotein that mediates cell-to-cell and cell-to-matrix interactions. Ligand for CD36 mediating antiangiogenic properties.	Thrombospondin-2 OS=Homo sapiens GN=THBS2 PE=1 SV=2	Homo sapiens	4.43	133869	8537.17	44	42.06	256181	12622.4	109275	115837	1.79141	0.130832	0.264952	1.76485	0.136242	0.266102	-1.44771	0.216524	0.437593	3.23912	0.00749088	0.129378	3.21256	0.00789586	0.14953	0.0265586	0.980346	1
Cytochrome c oxidase subunit 6C	COX6C	P09669	COX6C_HUMAN	This protein is one of the nuclear-coded polypeptide chains of cytochrome c oxidase, the terminal oxidase in mitochondrial electron transport.	Cytochrome c oxidase subunit 6C OS=Homo sapiens GN=COX6C PE=1 SV=2	Homo sapiens	10.75	8781.47	8500.25	7	50.67	42198.2	59876.5	33606.7	28717.3	-0.226847	0.926898	0.981279	0.0951068	0.969313	1	-2.18377	0.382779	0.600502	1.95693	0.406249	0.808456	2.27888	0.335297	0.780865	-0.321954	0.89017	1
Microtubule-associated protein RP/EB family member 1	MAPRE1	Q15691	MARE1_HUMAN	Binds to the plus end of microtubules and regulates the dynamics of the microtubule cytoskeleton. Promotes cytoplasmic microtubule nucleation and elongation. May be involved in spindle function by stabilizing microtubules and anchoring them at centrosomes. May play a role in cell migration.	Microtubule-associated protein RP/EB family member 1 OS=Homo sapiens GN=MAPRE1 PE=1 SV=3	Homo sapiens	4.83	30170.2	8470.02	17	61.57	46616.4	67830.3	66099.8	59069.9	4.05679	0.095396	0.216719	4.2768	0.0801118	0.190273	4.33074	0.0767132	0.251644	-0.273958	0.90066	1	-0.0539422	0.980386	1	-0.220016	0.920139	1
60S ribosomal protein L13a	RPL13A	P40429	RL13A_HUMAN	Associated with ribosomes but is not required for canonical ribosome function and has extra-ribosomal functions. Component of the GAIT (gamma interferon-activated inhibitor of translation) complex which mediates interferon-gamma-induced transcript-selective translation inhibition in inflammation processes. Upon interferon-gamma activation and subsequent phosphorylation dissociates from the riboso…	60S ribosomal protein L13a OS=Homo sapiens GN=RPL13A PE=1 SV=2	Homo sapiens	11.35	23634.3	8446.79	20	54.68	71508.1	48089	26774.8	32111	-1.20538	0.0098151	0.0459385	-1.44496	0.00287127	0.018798	-0.607642	0.159747	0.377461	-0.597736	0.143456	0.571243	-0.837323	0.0465994	0.385002	0.239587	0.546347	1
Ezrin	EZR	P15311	EZRI_HUMAN	Probably involved in connections of major cytoskeletal structures to the plasma membrane. In epithelial cells, required for the formation of microvilli and membrane ruffles on the apical pole. Along with PLEKHG6, required for normal macropinocytosis.	Ezrin OS=Homo sapiens GN=EZR PE=1 SV=4	Homo sapiens	5.87	69527	8418.55	46	58.87	80798	72096.8	123319	95480.6	0.199581	0.704337	0.822482	0.446942	0.399653	0.545966	-0.256487	0.626289	0.810978	0.456069	0.362893	0.775543	0.703429	0.167736	0.607659	-0.247361	0.618462	1
CD81 antigen	CD81	P60033	CD81_HUMAN	May play an important role in the regulation of lymphoma cell growth. Interacts with a 16-kDa Leu-13 protein to form a complex possibly involved in signal transduction. May act as the viral receptor for HCV.	CD81 antigen OS=Homo sapiens GN=CD81 PE=1 SV=1	Homo sapiens	4.91	26493.8	8405.76	2	18.22	79438.8	40353.8	22154	15177.5	-2.98748	0.474509	0.621091	2.95785	0.478833	0.621369	0.646579	0.876053	0.975259	-3.63406	0.358674	0.772701	2.31127	0.556276	0.886692	-5.94533	0.141456	1
Plasminogen	PLG	P00747	PLMN_HUMAN	Angiostatin is an angiogenesis inhibitor that blocks neovascularization and growth of experimental primary and metastatic tumors in vivo.	Plasminogen OS=Homo sapiens GN=PLG PE=1 SV=2	Homo sapiens	6.91	93306.4	8400.7	64	78.02	59695.1	88205.5	96340.8	99859.5	0.657417	0.225156	0.38143	0.639486	0.237493	0.39154	0.476546	0.374111	0.593051	0.18087	0.717692	0.988257	0.16294	0.744553	0.999443	0.0179307	0.97135	1
Kallikrein-1	KLK1	P06870	KLK1_HUMAN	Glandular kallikreins cleave Met-Lys and Arg-Ser bonds in kininogen to release Lys-bradykinin.	Kallikrein-1 OS=Homo sapiens GN=KLK1 PE=1 SV=2	Homo sapiens	4.5	29517	8399.85	9	42.75	59887.7	14737	0	6297	-10.7253	0.00278125	0.0187154	-15.666	9.31942e-05	0.00138137	-5.13862	0.110914	0.307556	-5.58667	0.069391	0.416691	-10.5274	0.00204382	0.0617743	4.94073	0.10454	0.932171
Myosin-11	MYH11	P35749	MYH11_HUMAN	Muscle contraction.	Myosin-11 OS=Homo sapiens GN=MYH11 PE=1 SV=3	Homo sapiens	5.25	228195	8360.63	154	69.17	98688.9	227237	408022	159553	0.644507	0.248891	0.406451	1.87242	0.00305577	0.0196164	0.996487	0.0826981	0.261204	-0.35198	0.498283	0.854336	0.875928	0.103663	0.530304	-1.22791	0.0277375	0.681537
Putative 60S ribosomal protein L13a protein RPL13AP3	RPL13AP3	Q6NVV1	R13P3_HUMAN		Putative 60S ribosomal protein L13a protein RPL13AP3 OS=Homo sapiens GN=RPL13AP3 PE=5 SV=1	Homo sapiens	11.21	12191.7	8336.63	8	52.94	0	32076.5	8866.73	24164	14.4061	2.65708e-15	3.07485e-13	13.0069	1.35938e-14	1.25261e-12	14.8196	1.68868e-15	3.4027e-13	-0.413506	0.401296	0.802813	-1.81278	0.00159823	0.051299	1.39927	0.00993961	0.362914
Coiled-coil-helix-coiled-coil-helix domain-containing protein 2	CHCHD2	Q9Y6H1	CHCH2_HUMAN	Transcription factor. Binds to the oxygen responsive element of COX4I2 and activates its transcription under hypoxia conditions (4% oxygen), as well as normoxia conditions (20% oxygen) (PubMed:23303788).	Coiled-coil-helix-coiled-coil-helix domain-containing protein 2 OS=Homo sapiens GN=CHCHD2 PE=1 SV=1	Homo sapiens	9.54	15740.7	8321.66	7	91.39	49686.1	30454.5	27111.7	25560.3	2.75866	0.400826	0.549432	2.62381	0.423761	0.570308	0.0556324	0.986331	1	2.70303	0.383003	0.78929	2.56818	0.406648	0.828366	0.134849	0.964868	1
Phosphoglycerate kinase 2	PGK2	P07205	PGK2_HUMAN	Essential for sperm motility and male fertility (PubMed:26677959). Not required for the completion of spermatogenesis (By similarity).	Phosphoglycerate kinase 2 OS=Homo sapiens GN=PGK2 PE=1 SV=3	Homo sapiens	8.72	45195.4	8303.22	15	38.61	114177	2118.81	9744.8	46143.1	-0.0403973	0.973086	1	-1.9991	0.109001	0.232229	-4.01091	0.00356427	0.0356132	3.97051	0.00248157	0.0642905	2.01181	0.0888095	0.496998	1.9587	0.0968128	0.928507
Electron transfer flavoprotein subunit alpha, mitochondrial	ETFA	P13804	ETFA_HUMAN	The electron transfer flavoprotein serves as a specific electron acceptor for several dehydrogenases, including five acyl-CoA dehydrogenases, glutaryl-CoA and sarcosine dehydrogenase. It transfers the electrons to the main mitochondrial respiratory chain via ETF-ubiquinone oxidoreductase (ETF dehydrogenase).	Electron transfer flavoprotein subunit alpha, mitochondrial OS=Homo sapiens GN=ETFA PE=1 SV=1	Homo sapiens	8.49	35421.8	8296.65	27	75.08	355680	68412.1	44945.5	44332.2	-2.32056	0.00623624	0.0338641	-2.53602	0.00336059	0.0210153	-1.81059	0.0260128	0.130496	-0.509974	0.474903	0.842157	-0.725432	0.313317	0.770964	0.215457	0.761224	1
14-3-3 protein eta	YWHAH	Q04917	1433F_HUMAN	Adapter protein implicated in the regulation of a large spectrum of both general and specialized signaling pathways. Binds to a large number of partners, usually by recognition of a phosphoserine or phosphothreonine motif. Binding generally results in the modulation of the activity of the binding partner. Negatively regulates the kinase activity of PDPK1.	14-3-3 protein eta OS=Homo sapiens GN=YWHAH PE=1 SV=4	Homo sapiens	4.56	28389.9	8286.17	18	60.98	37941.9	62487.8	119183	58917.3	0.947827	0.132404	0.266943	1.96582	0.00456525	0.0261659	0.908579	0.148072	0.363122	0.0392476	0.945386	1	1.05725	0.0789634	0.483178	-1.018	0.0896657	0.916106
Histone H3.1t	HIST3H3	Q16695	H31T_HUMAN	Core component of nucleosome. Nucleosomes wrap and compact DNA into chromatin, limiting DNA accessibility to the cellular machineries which require DNA as a template. Histones thereby play a central role in transcription regulation, DNA repair, DNA replication and chromosomal stability. DNA accessibility is regulated via a complex set of post-translational modifications of histones, also called h…	Histone H3.1t OS=Homo sapiens GN=HIST3H3 PE=1 SV=3	Homo sapiens	11.54	15622.3	8245.96	12	36.03	343954	23181.4	420752	169616	-0.941916	0.0442791	0.134393	0.323609	0.464652	0.608848	-3.91756	8.99973e-08	4.53361e-06	2.97564	1.57741e-06	0.000190709	4.24117	1.29247e-08	1.67421e-06	-1.26553	0.00667235	0.284713
Staphylococcal nuclease domain-containing protein 1	SND1	Q7KZF4	SND1_HUMAN	Functions as a bridging factor between STAT6 and the basal transcription factor. Plays a role in PIM1 regulation of MYB activity. Functions as a transcriptional coactivator for the Epstein-Barr virus nuclear antigen 2 (EBNA2).	Staphylococcal nuclease domain-containing protein 1 OS=Homo sapiens GN=SND1 PE=1 SV=1	Homo sapiens	6.75	102681	8243.85	66	72.09	274377	225146	100252	94349.3	-1.78005	0.0104062	0.0475356	-1.449	0.0312884	0.101779	-0.578881	0.360317	0.581866	-1.20117	0.05451	0.362766	-0.870115	0.152568	0.591816	-0.331058	0.575826	1
Histone H3.1	HIST1H3A	P68431	H31_HUMAN	Core component of nucleosome. Nucleosomes wrap and compact DNA into chromatin, limiting DNA accessibility to the cellular machineries which require DNA as a template. Histones thereby play a central role in transcription regulation, DNA repair, DNA replication and chromosomal stability. DNA accessibility is regulated via a complex set of post-translational modifications of histones, also called h…	Histone H3.1 OS=Homo sapiens GN=HIST1H3A PE=1 SV=2	Homo sapiens	11.54	15518.2	8195.6	11	57.35	0	302221	0	169616	17.366	1.08261e-18	3.92663e-15	0	1	1	18.0949	5.56109e-19	2.01701e-15	-0.728853	0.0573208	0.374599	-18.0949	2.14026e-19	7.76274e-16	17.366	4.16873e-19	1.512e-15
Cysteine and glycine-rich protein 2	CSRP2	Q16527	CSRP2_HUMAN	Drastically down-regulated in response to PDGF-BB or cell injury, that promote smooth muscle cell proliferation and dedifferentiation. Seems to play a role in the development of the embryonic vascular system.	Cysteine and glycine-rich protein 2 OS=Homo sapiens GN=CSRP2 PE=1 SV=3	Homo sapiens	8.59	21866.3	8192.83	16	70.98	10808.8	30499.9	40956.5	16112	0.226911	0.756028	0.85911	1.68646	0.0317641	0.102681	1.30045	0.0886097	0.272305	-1.07354	0.13202	0.550199	0.386001	0.576369	0.893379	-1.45954	0.0463633	0.736231
Cytoskeleton-associated protein 4	CKAP4	Q07065	CKAP4_HUMAN	Mediates the anchoring of the endoplasmic reticulum to microtubules.	Cytoskeleton-associated protein 4 OS=Homo sapiens GN=CKAP4 PE=1 SV=2	Homo sapiens	5.54	66136.6	8186.45	44	65.95	174241	165470	160550	152555	-0.156209	0.775977	0.875418	-0.0689065	0.900005	0.963794	-0.0329579	0.952066	1	-0.123251	0.811698	1	-0.0359485	0.944558	1	-0.0873026	0.865934	1
PHD finger-like domain-containing protein 5A	PHF5A	Q7RTV0	PHF5A_HUMAN	Acts as a transcriptional regulator by binding to the GJA1/Cx43 promoter and enhancing its up-regulation by ESR1/ER-alpha. Also involved in pre-mRNA splicing.	PHD finger-like domain-containing protein 5A OS=Homo sapiens GN=PHF5A PE=1 SV=1	Homo sapiens	8.36	13146.8	8097.24	9	80.91	23384	15474.4	9692.3	10402.3	-1.17973	0.579118	0.714829	-1.4366	0.500383	0.641077	-3.64769	0.0989052	0.288169	2.46797	0.22687	0.651557	2.2111	0.276824	0.741463	0.256869	0.897605	1
Major vault protein	MVP	Q14764	MVP_HUMAN	Required for normal vault structure. Vaults are multi-subunit structures that may act as scaffolds for proteins involved in signal transduction. Vaults may also play a role in nucleo-cytoplasmic transport. Down-regulates IFNG-mediated STAT1 signaling and subsequent activation of JAK. Down-regulates SRC activity and signaling through MAP kinases.	Major vault protein OS=Homo sapiens GN=MVP PE=1 SV=4	Homo sapiens	5.18	99612.1	8088.9	48	56.33	26925.9	85490.9	97452.6	89765.3	1.71707	0.00703051	0.0366901	1.80634	0.00501014	0.0281297	1.21586	0.0440841	0.184267	0.501206	0.354054	0.771002	0.590482	0.277357	0.741463	-0.0892756	0.86717	1
Mesencephalic astrocyte-derived neurotrophic factor	MANF	P55145	MANF_HUMAN	Selectively promotes the survival of dopaminergic neurons of the ventral mid-brain. Modulates GABAergic transmission to the dopaminergic neurons of the substantia nigra. Enhances spontaneous, as well as evoked, GABAergic inhibitory postsynaptic currents in dopaminergic neurons (By similarity). Inhibits cell proliferation and endoplasmic reticulum (ER) stress-induced cell death.	Mesencephalic astrocyte-derived neurotrophic factor OS=Homo sapiens GN=MANF PE=1 SV=3	Homo sapiens	8.81	21156.4	8087.42	18	67.03	51492.4	42555.7	36857.1	26697.9	-0.980776	0.0834749	0.199056	-0.570966	0.29876	0.452633	-0.340545	0.530965	0.727935	-0.640232	0.219651	0.640412	-0.230421	0.651998	0.944461	-0.40981	0.425653	1
Glycine N-methyltransferase	GNMT	Q14749	GNMT_HUMAN	Catalyzes the methylation of glycine by using S-adenosylmethionine (AdoMet) to form N-methylglycine (sarcosine) with the concomitant production of S-adenosylhomocysteine (AdoHcy). Possible crucial role in the regulation of tissue concentration of AdoMet and of metabolism of methionine.	Glycine N-methyltransferase OS=Homo sapiens GN=GNMT PE=1 SV=3	Homo sapiens	6.59	33198.5	8080.76	8	38.64	66268.1	31536.1	3694	11206	-13.2542	0.00308272	0.0201097	-13.5743	0.00257864	0.0174244	-6.9817	0.0859427	0.267336	-6.27249	0.100391	0.500161	-6.59264	0.0854987	0.494584	0.320151	0.930249	1
Atlastin-3	ATL3	Q6DD88	ATLA3_HUMAN	GTPase tethering membranes through formation of trans-homooligomers and mediating homotypic fusion of endoplasmic reticulum membranes. Functions in endoplasmic reticulum tubular network biogenesis.	Atlastin-3 OS=Homo sapiens GN=ATL3 PE=1 SV=1	Homo sapiens	5.3	60998.3	8071.33	19	39.37	42475	39187.8	19003	27849.3	3.10604	0.346266	0.502161	2.46383	0.452684	0.598791	0.676055	0.835422	0.951753	2.42999	0.432504	0.818713	1.78777	0.561897	0.886976	0.642217	0.834196	1
Keratin, type I cytoskeletal 17	KRT17	Q04695	K1C17_HUMAN	Type I keratin involved in the formation and maintenance of various skin appendages, specifically in determining shape and orientation of hair (By similarity). Required for the correct growth of hair follicles, in particular for the persistence of the anagen (growth) state (By similarity). Modulates the function of TNF-alpha in the specific context of hair cycling. Regulates protein synthesis and…	Keratin, type I cytoskeletal 17 OS=Homo sapiens GN=KRT17 PE=1 SV=2	Homo sapiens	4.78	48390.9	8058.45	44	75	27350	11846.4	116709	50928.7	0.918411	0.251053	0.409061	2.29767	0.00874593	0.0415747	-0.700173	0.377471	0.596177	1.61858	0.0405517	0.313817	2.99784	0.000772478	0.0322044	-1.37926	0.0758652	0.876262
6-phosphogluconate dehydrogenase, decarboxylating	PGD	P52209	6PGD_HUMAN	Catalyzes the oxidative decarboxylation of 6-phosphogluconate to ribulose 5-phosphate and CO(2), with concomitant reduction of NADP to NADPH.	6-phosphogluconate dehydrogenase, decarboxylating OS=Homo sapiens GN=PGD PE=1 SV=3	Homo sapiens	6.86	53653.3	8031.77	15	35.4	8564.58	40250.5	91845.6	121437	3.62638	4.90369e-06	0.000150726	3.41278	1.0147e-05	0.000232931	2.08656	0.00141364	0.0190605	1.53982	0.00829847	0.135992	1.32621	0.0196847	0.259499	0.213607	0.682486	1
Histone H1.2	HIST1H1C	P16403	H12_HUMAN	Histone H1 protein binds to linker DNA between nucleosomes forming the macromolecular structure known as the chromatin fiber. Histones H1 are necessary for the condensation of nucleosome chains into higher-order structured fibers. Acts also as a regulator of individual gene transcription through chromatin remodeling, nucleosome spacing and DNA methylation (By similarity).	Histone H1.2 OS=Homo sapiens GN=HIST1H1C PE=1 SV=2	Homo sapiens	11.43	21364.8	8031.19	11	29.11	138489	157271	94414.9	128769	-1.00351	0.456463	0.60423	-2.00321	0.14697	0.281596	-0.335238	0.802039	0.935528	-0.66827	0.597302	0.90948	-1.66797	0.197082	0.628687	0.999702	0.431825	1
NSFL1 cofactor p47	NSFL1C	Q9UNZ2	NSF1C_HUMAN	Reduces the ATPase activity of VCP. Necessary for the fragmentation of Golgi stacks during mitosis and for VCP-mediated reassembly of Golgi stacks after mitosis. May play a role in VCP-mediated formation of transitional endoplasmic reticulum (tER) (By similarity). Inhibits the activity of CTSL (in vitro).	NSFL1 cofactor p47 OS=Homo sapiens GN=NSFL1C PE=1 SV=2	Homo sapiens	4.81	40572.9	7999.46	22	65.68	59059.8	34688.6	34772.4	29357.1	-1.16719	0.127516	0.261743	-0.897414	0.234473	0.389036	-1.0371	0.17251	0.392284	-0.130091	0.851789	1	0.139684	0.841014	1	-0.269775	0.69894	1
Filamin-B	FLNB	O75369	FLNB_HUMAN	Connects cell membrane constituents to the actin cytoskeleton. May promote orthogonal branching of actin filaments and links actin filaments to membrane glycoproteins. Anchors various transmembrane proteins to the actin cytoskeleton. Interaction with FLNA may allow neuroblast migration from the ventricular zone into the cortical plate. Various interactions and localizations of isoforms affect myo…	Filamin-B OS=Homo sapiens GN=FLNB PE=1 SV=2	Homo sapiens	5.36	280331	7994.78	174	74.71	542660	110368	213464	142224	-0.8021	0.245071	0.402115	-0.274102	0.685647	0.811633	-1.18383	0.0937501	0.279919	0.381731	0.551109	0.884276	0.909729	0.165839	0.607659	-0.527998	0.412001	1
40S ribosomal protein S14	RPS14	P62263	RS14_HUMAN		40S ribosomal protein S14 OS=Homo sapiens GN=RPS14 PE=1 SV=3	Homo sapiens	10.53	16443.8	7955.85	10	50.33	377052	151963	76773.3	93250.6	-1.83314	0.00526329	0.0295053	-2.12228	0.0017871	0.0134757	-1.2702	0.0401387	0.174703	-0.562934	0.309849	0.739357	-0.852076	0.131811	0.574966	0.289142	0.597594	1
Mitochondrial 10-formyltetrahydrofolate dehydrogenase	ALDH1L2	Q3SY69	AL1L2_HUMAN		Mitochondrial 10-formyltetrahydrofolate dehydrogenase OS=Homo sapiens GN=ALDH1L2 PE=1 SV=2	Homo sapiens	6.09	102430	7936.32	72	66.85	360721	99837.6	13267.1	22579.1	-3.64788	4.32636e-05	0.000794556	-4.32505	6.10214e-06	0.000159226	-1.66855	0.0222441	0.117952	-1.97933	0.00572955	0.109374	-2.6565	0.000568667	0.0251531	0.677171	0.292737	1
Lamin-B2	LMNB2	Q03252	LMNB2_HUMAN	Lamins are components of the nuclear lamina, a fibrous layer on the nucleoplasmic side of the inner nuclear membrane, which is thought to provide a framework for the nuclear envelope and may also interact with chromatin.	Lamin-B2 OS=Homo sapiens GN=LMNB2 PE=1 SV=4	Homo sapiens	5.34	70062.6	7935.46	56	65.32	76286.6	66842.1	75074.6	49214.9	-0.68314	0.100632	0.225583	-0.0812019	0.838679	0.923183	-0.206068	0.606676	0.793228	-0.477072	0.215356	0.635675	0.124866	0.740125	0.998169	-0.601938	0.123011	0.967686
NADH dehydrogenase [ubiquinone] 1 alpha subcomplex subunit 2	NDUFA2	O43678	NDUA2_HUMAN	Accessory subunit of the mitochondrial membrane respiratory chain NADH dehydrogenase (Complex I), that is believed not to be involved in catalysis. Complex I functions in the transfer of electrons from NADH to the respiratory chain. The immediate electron acceptor for the enzyme is believed to be ubiquinone.	NADH dehydrogenase [ubiquinone] 1 alpha subcomplex subunit 2 OS=Homo sapiens GN=NDUFA2 PE=1 SV=3	Homo sapiens	9.98	11035.6	7926.57	4	42.42	42822.1	47283.1	23220.1	25703.5	-0.644207	0.4602	0.60829	-0.92248	0.294504	0.448926	-0.19843	0.818672	0.944741	-0.445777	0.586322	0.899192	-0.72405	0.380333	0.808598	0.278274	0.733358	1
Annexin A6	ANXA6	P08133	ANXA6_HUMAN	May associate with CD21. May regulate the release of Ca(2+) from intracellular stores.	Annexin A6 OS=Homo sapiens GN=ANXA6 PE=1 SV=3	Homo sapiens	5.26	76215.6	7916.35	62	80.09	146896	217814	282359	196535	0.406557	0.281779	0.438068	0.937578	0.020451	0.0757515	0.555869	0.147164	0.36212	-0.149312	0.670249	0.951048	0.381709	0.283717	0.747849	-0.531022	0.142216	1
GDP-L-fucose synthase	TSTA3	Q13630	FCL_HUMAN	Catalyzes the two-step NADP-dependent conversion of GDP-4-dehydro-6-deoxy-D-mannose to GDP-fucose, involving an epimerase and a reductase reaction.	GDP-L-fucose synthase OS=Homo sapiens GN=TSTA3 PE=1 SV=1	Homo sapiens	6.13	36120.8	7891.08	20	63.24	24789.5	36498.1	24703.7	31894.9	0.242197	0.753131	0.856571	0.00504044	0.994769	1	0.338805	0.660432	0.836379	-0.0966079	0.894009	1	-0.333765	0.646302	0.941798	0.237157	0.743963	1
Thioredoxin domain-containing protein 17	TXNDC17	Q9BRA2	TXD17_HUMAN	Disulfide reductase. May participate in various redox reactions through the reversible oxidation of its active center dithiol to a disulfide and catalyze dithiol-disulfide exchange reactions. Modulates TNF-alpha signaling and NF-kappa-B activation. Has peroxidase activity and may contribute to the elimination of cellular hydrogen peroxide.	Thioredoxin domain-containing protein 17 OS=Homo sapiens GN=TXNDC17 PE=1 SV=1	Homo sapiens	5.23	14226	7822.94	8	51.22	91473.3	48348.6	29865.2	44801.8	-0.983576	0.30868	0.466493	-2.24632	0.0286704	0.0953674	-1.29294	0.185821	0.40971	0.309368	0.730411	0.994071	-0.953372	0.295727	0.761089	1.26274	0.171352	1
SH3 domain-binding glutamic acid-rich-like protein	SH3BGRL	O75368	SH3L1_HUMAN		SH3 domain-binding glutamic acid-rich-like protein OS=Homo sapiens GN=SH3BGRL PE=1 SV=1	Homo sapiens	5.02	12774.3	7751.82	11	92.98	31865.5	35305.7	70797.6	55011.6	0.756431	0.105919	0.234156	1.18693	0.0160416	0.0640781	0.074671	0.867908	0.970676	0.68176	0.120945	0.533657	1.11226	0.0165884	0.236874	-0.430504	0.316594	1
Protein S100-A11	S100A11	P31949	S10AB_HUMAN	Facilitates the differentiation and the cornification of keratinocytes.	Protein S100-A11 OS=Homo sapiens GN=S100A11 PE=1 SV=2	Homo sapiens	7.03	11854.5	7734.13	2	12.38	0	29290	28287	48007.9	12.0652	0.00646543	0.0345872	2.95758	0.455198	0.600583	2.96763	0.453693	0.666213	9.09762	0.0236292	0.25387	-0.0100535	0.997833	1	9.10767	0.0234978	0.632559
Rho-related GTP-binding protein RhoC	RHOC	P08134	RHOC_HUMAN	Regulates a signal transduction pathway linking plasma membrane receptors to the assembly of focal adhesions and actin stress fibers. Serves as a microtubule-dependent signal that is required for the myosin contractile ring formation during cell cycle cytokinesis. Regulates apical junction formation in bronchial epithelial cells.	Rho-related GTP-binding protein RhoC OS=Homo sapiens GN=RHOC PE=1 SV=1	Homo sapiens	6.19	22348.6	7712.94	9	38.86	6799.13	37996.7	44603.8	31882.5	2.28245	0.000557847	0.00610813	2.70136	0.000109611	0.00151163	2.3518	0.000424504	0.00696686	-0.0693541	0.89212	1	0.349553	0.497261	0.861385	-0.418907	0.41739	1
Aspartate aminotransferase, mitochondrial	GOT2	P00505	AATM_HUMAN	Catalyzes the irreversible transamination of the L-tryptophan metabolite L-kynurenine to form kynurenic acid (KA). Plays a key role in amino acid metabolism. Important for metabolite exchange between mitochondria and cytosol. Facilitates cellular uptake of long-chain free fatty acids.	Aspartate aminotransferase, mitochondrial OS=Homo sapiens GN=GOT2 PE=1 SV=3	Homo sapiens	9.26	47916.9	7662.26	32	70	112066	133438	44586.9	31792.7	-1.6832	0.0355806	0.115845	-1.27568	0.101333	0.222883	-0.554623	0.461048	0.673197	-1.12858	0.122387	0.53723	-0.721052	0.313053	0.770964	-0.407527	0.564347	1
Ubiquitin-fold modifier 1	UFM1	P61960	UFM1_HUMAN	Ubiquitin-like modifier which can be covalently attached via an isopeptide bond to substrate proteins as a monomer or a lysine-linked polymer. The so-called ufmylation, requires the UFM1-activating E1 enzyme UBA5, the UFM1-conjugating E2 enzyme UFC1, and the UFM1-ligase E3 enzyme UFL1 (PubMed:15071506, PubMed:20018847). This post-translational modification on lysine residues of proteins may play …	Ubiquitin-fold modifier 1 OS=Homo sapiens GN=UFM1 PE=1 SV=1	Homo sapiens	9.82	9174.62	7634.58	6	77.65	48032	54701.1	46859	61243.5	-0.14279	0.875738	0.946172	-0.518249	0.572124	0.709919	-0.34952	0.702431	0.864909	0.20673	0.810326	1	-0.168729	0.844652	1	0.375459	0.663568	1
Cytochrome b-c1 complex subunit 1, mitochondrial	UQCRC1	P31930	QCR1_HUMAN	This is a component of the ubiquinol-cytochrome c reductase complex (complex III or cytochrome b-c1 complex), which is part of the mitochondrial respiratory chain. This protein may mediate formation of the complex between cytochromes c and c1.	Cytochrome b-c1 complex subunit 1, mitochondrial OS=Homo sapiens GN=UQCRC1 PE=1 SV=3	Homo sapiens	5.91	53330.2	7623.39	31	67.08	841026	148103	76175.6	100086	-1.36367	0.163112	0.308128	-1.77378	0.0752712	0.182737	-1.0537	0.275385	0.498663	-0.309965	0.729241	0.994071	-0.720079	0.425114	0.836696	0.410113	0.647437	1
Isocitrate dehydrogenase [NADP], mitochondrial	IDH2	P48735	IDHP_HUMAN	Plays a role in intermediary metabolism and energy production. It may tightly associate or interact with the pyruvate dehydrogenase complex.	Isocitrate dehydrogenase [NADP], mitochondrial OS=Homo sapiens GN=IDH2 PE=1 SV=2	Homo sapiens	8.85	51365.6	7565.59	38	80.97	166158	127682	62590.9	83905	-1.033	0.0338363	0.111975	-1.39993	0.00621548	0.0327192	-0.498504	0.279793	0.503878	-0.534494	0.221435	0.643545	-0.901429	0.047414	0.389985	0.366934	0.395446	1
Chymotrypsin-C	CTRC	Q99895	CTRC_HUMAN	Regulates activation and degradation of trypsinogens and procarboxypeptidases by targeting specific cleavage sites within their zymogen precursors. Has chymotrypsin-type protease activity and hypocalcemic activity.	Chymotrypsin-C OS=Homo sapiens GN=CTRC PE=1 SV=2	Homo sapiens	7.43	30111.1	7560.56	18	70.9	98153.6	145206	16883.2	44878.9	-7.0923	0.0782505	0.190097	-7.95927	0.0507794	0.140336	0.734891	0.848045	0.958212	-7.82719	0.042599	0.320713	-8.69416	0.0262934	0.297216	0.866972	0.810574	1
Heat shock protein beta-6	HSPB6	O14558	HSPB6_HUMAN	Small heat shock protein which functions as a molecular chaperone probably maintaining denatured proteins in a folding-competent state. Seems to have versatile functions in various biological processes. Plays a role in regulating muscle function such as smooth muscle vasorelaxation and cardiac myocyte contractility. May regulate myocardial angiogenesis implicating KDR. Overexpression mediates car…	Heat shock protein beta-6 OS=Homo sapiens GN=HSPB6 PE=1 SV=2	Homo sapiens	5.95	17192.6	7458.88	7	78.75	12791	72115.7	23674.6	24726.6	8.0396	0.0150497	0.0615393	10.9701	0.00185981	0.0138512	12.3468	0.000692209	0.0106836	-4.3072	0.141833	0.567174	-1.37667	0.628306	0.927244	-2.93053	0.308888	1
Inorganic pyrophosphatase 2, mitochondrial	PPA2	Q9H2U2	IPYR2_HUMAN	Hydrolyzes inorganic pyrophosphate (PubMed:27523597). This activity is essential for correct regulation of mitochondrial membrane potential, and mitochondrial organization and function (PubMed:27523598).	Inorganic pyrophosphatase 2, mitochondrial OS=Homo sapiens GN=PPA2 PE=1 SV=2	Homo sapiens	7.14	38433.5	7437.35	16	57.49	25290.2	70666.9	15528.9	16788	-0.535308	0.469966	0.616926	-0.544289	0.462671	0.60757	0.989559	0.190019	0.415701	-1.52487	0.0397271	0.31121	-1.53385	0.0387151	0.351049	0.0089817	0.989656	1
40S ribosomal protein S15a	RPS15A	P62244	RS15A_HUMAN		40S ribosomal protein S15a OS=Homo sapiens GN=RPS15A PE=1 SV=2	Homo sapiens	10.6	14953.6	7434.32	15	84.62	20043.9	96710.8	30596.3	27074.2	0.458092	0.453293	0.601792	0.531063	0.386051	0.534326	2.1619	0.0022103	0.0257726	-1.70381	0.00781395	0.132435	-1.63084	0.0102589	0.176346	-0.0729712	0.898306	1
Alcohol dehydrogenase 1C	ADH1C	P00326	ADH1G_HUMAN		Alcohol dehydrogenase 1C OS=Homo sapiens GN=ADH1C PE=1 SV=2	Homo sapiens	8.24	40723.1	7425.22	23	56.8	27394.1	122582	59338.8	18612.4	-0.617251	0.316922	0.47284	0.976395	0.121577	0.248708	2.06266	0.00321388	0.0332101	-2.67991	0.000204572	0.0106526	-1.08627	0.0715541	0.470157	-1.59365	0.0119642	0.40938
HLA class I histocompatibility antigen, A-3 alpha chain	HLA-A	P04439	1A03_HUMAN	Involved in the presentation of foreign antigens to the immune system.	HLA class I histocompatibility antigen, A-3 alpha chain OS=Homo sapiens GN=HLA-A PE=1 SV=2	Homo sapiens	5.58	41125.9	7418.72	23	63.56	4740.83	19350.9	122401	20124	4.79417	0.0219568	0.0822701	7.62961	0.00093575	0.0084009	4.71933	0.0237873	0.123823	0.0748385	0.967067	1	2.91028	0.122176	0.562954	-2.83544	0.131376	0.993687
Transmembrane emp24 domain-containing protein 10	TMED10	P49755	TMEDA_HUMAN	Involved in vesicular protein trafficking. Mainly functions in the early secretory pathway. Thought to act as cargo receptor at the lumenal side for incorporation of secretory cargo molecules into transport vesicles and to be involved in vesicle coat formation at the cytoplasmic side. In COPII vesicle-mediated anterograde transport involved in the transport of GPI-anchored proteins and proposed t…	Transmembrane emp24 domain-containing protein 10 OS=Homo sapiens GN=TMED10 PE=1 SV=2	Homo sapiens	7.28	25147.1	7414.67	19	58.45	103330	197615	119740	78903.3	-0.321094	0.490481	0.635802	0.228848	0.621835	0.756336	0.939696	0.0552404	0.209046	-1.26079	0.00949628	0.148461	-0.710847	0.116727	0.558347	-0.549942	0.217923	1
LIM and SH3 domain protein 1	LASP1	Q14847	LASP1_HUMAN	Plays an important role in the regulation of dynamic actin-based, cytoskeletal activities. Agonist-dependent changes in LASP1 phosphorylation may also serve to regulate actin-associated ion transport activities, not only in the parietal cell but also in certain other F-actin-rich secretory epithelial cell types (By similarity).	LIM and SH3 domain protein 1 OS=Homo sapiens GN=LASP1 PE=1 SV=2	Homo sapiens	6.67	30116.4	7387.98	16	60.54	250719	97848.1	72229.4	58361.1	-2.30172	0.018948	0.073502	-2.23372	0.0221626	0.0796413	-1.34029	0.148507	0.363813	-0.961432	0.265171	0.699393	-0.893433	0.299203	0.761672	-0.0679996	0.935949	1
Cytochrome c oxidase subunit 5A, mitochondrial	COX5A	P20674	COX5A_HUMAN	This is the heme A-containing chain of cytochrome c oxidase, the terminal oxidase in mitochondrial electron transport.	Cytochrome c oxidase subunit 5A, mitochondrial OS=Homo sapiens GN=COX5A PE=1 SV=2	Homo sapiens	6.36	16933.3	7357.16	12	72	42964.8	87734.2	49073.4	42085.4	-0.0350874	0.93823	0.987421	0.209861	0.644085	0.775571	0.877209	0.066363	0.231886	-0.912296	0.0450677	0.326269	-0.667348	0.131563	0.574966	-0.244948	0.568045	1
Voltage-dependent anion-selective channel protein 2	VDAC2	P45880	VDAC2_HUMAN	Forms a channel through the mitochondrial outer membrane that allows diffusion of small hydrophilic molecules. The channel adopts an open conformation at low or zero membrane potential and a closed conformation at potentials above 30-40 mV. The open state has a weak anion selectivity whereas the closed state is cation-selective.	Voltage-dependent anion-selective channel protein 2 OS=Homo sapiens GN=VDAC2 PE=1 SV=2	Homo sapiens	7.47	32079.8	7350.58	19	74.15	87453.1	130245	120416	101901	0.319427	0.47728	0.62381	0.506474	0.265375	0.418109	0.621054	0.176073	0.397396	-0.301628	0.476605	0.842421	-0.11458	0.785443	1	-0.187047	0.657366	1
Catenin beta-1	CTNNB1	P35222	CTNB1_HUMAN	Key downstream component of the canonical Wnt signaling pathway. In the absence of Wnt, forms a complex with AXIN1, AXIN2, APC, CSNK1A1 and GSK3B that promotes phosphorylation on N-terminal Ser and Thr residues and ubiquitination of CTNNB1 via BTRC and its subsequent degradation by the proteasome. In the presence of Wnt ligand, CTNNB1 is not ubiquitinated and accumulates in the nucleus, where it …	Catenin beta-1 OS=Homo sapiens GN=CTNNB1 PE=1 SV=1	Homo sapiens	5.45	86124.1	7334.17	40	62.48	117693	79306.2	34410.9	31848.6	-1.93783	0.00234919	0.0166417	-1.88874	0.00285265	0.018798	-0.834383	0.140586	0.352487	-1.10345	0.0448689	0.325931	-1.05436	0.0540478	0.408399	-0.0490877	0.924181	1
Tropomyosin alpha-1 chain	TPM1	P09493	TPM1_HUMAN	Binds to actin filaments in muscle and non-muscle cells. Plays a central role, in association with the troponin complex, in the calcium dependent regulation of vertebrate striated muscle contraction. Smooth muscle contraction is regulated by interaction with caldesmon. In non-muscle cells is implicated in stabilizing cytoskeleton actin filaments.	Tropomyosin alpha-1 chain OS=Homo sapiens GN=TPM1 PE=1 SV=2	Homo sapiens	4.49	32765.6	7330.76	24	69.01	4654.72	64547.1	116266	73092.5	4.32064	5.5418e-06	0.000166117	5.00976	8.66645e-07	3.41665e-05	3.91823	1.75577e-05	0.000606494	0.402408	0.523531	0.869846	1.09153	0.0956965	0.518046	-0.689118	0.280421	1
60S ribosomal protein L23a	RPL23A	P62750	RL23A_HUMAN	This protein binds to a specific region on the 26S rRNA.	60S ribosomal protein L23a OS=Homo sapiens GN=RPL23A PE=1 SV=1	Homo sapiens	10.89	17695.1	7317.73	9	48.72	115679	57589	34768.9	29432.9	2.12654	0.538578	0.676393	-0.941913	0.784321	0.883447	2.02781	0.557387	0.74848	0.0987332	0.975696	1	-2.96972	0.365689	0.794144	3.06845	0.350378	1
Leucine-rich repeat-containing protein 59	LRRC59	Q96AG4	LRC59_HUMAN	Required for nuclear import of FGF1, but not that of FGF2. Might regulate nuclear import of exogenous FGF1 by facilitating interaction with the nuclear import machinery and by transporting cytosolic FGF1 to, and possibly through, the nuclear pores.	Leucine-rich repeat-containing protein 59 OS=Homo sapiens GN=LRRC59 PE=1 SV=1	Homo sapiens	10.03	35329.7	7317.35	18	54.72	42086.4	72237.4	12413.9	26667.8	-0.76186	0.261173	0.419148	-1.68899	0.0199003	0.0745645	0.596292	0.375549	0.594291	-1.35815	0.0424703	0.320713	-2.28528	0.00187403	0.0576028	0.927132	0.152099	1
2-oxoisovalerate dehydrogenase subunit alpha, mitochondrial	BCKDHA	P12694	ODBA_HUMAN	The branched-chain alpha-keto dehydrogenase complex catalyzes the overall conversion of alpha-keto acids to acyl-CoA and CO(2). It contains multiple copies of three enzymatic components: branched-chain alpha-keto acid decarboxylase (E1), lipoamide acyltransferase (E2) and lipoamide dehydrogenase (E3).	2-oxoisovalerate dehydrogenase subunit alpha, mitochondrial OS=Homo sapiens GN=BCKDHA PE=1 SV=2	Homo sapiens	8.31	50756.2	7260.65	18	53.48	41697.3	20876.9	37152	31078.1	-0.322998	0.737276	0.844098	-1.0939	0.264451	0.417028	-1.03822	0.288627	0.511998	0.715221	0.434386	0.818776	-0.0556836	0.951004	1	0.770904	0.40019	1
Tubulin beta-8 chain-like protein LOC260334	N/A	A6NNZ2	TBB8L_HUMAN	Tubulin is the major constituent of microtubules. It binds two moles of GTP, one at an exchangeable site on the beta chain and one at a non-exchangeable site on the alpha chain (By similarity).	Tubulin beta-8 chain-like protein LOC260334 OS=Homo sapiens PE=1 SV=1	Homo sapiens	4.56	50200	7203.89	22	46.4	9413.11	16739.7	20206.4	18164.3	0.91809	0.15947	0.303622	0.998338	0.128111	0.256577	0.587769	0.359054	0.581382	0.330321	0.58138	0.894602	0.410569	0.494254	0.859256	-0.0802483	0.892964	1
Complement factor H	CFH	P08603	CFAH_HUMAN	Factor H functions as a cofactor in the inactivation of C3b by factor I and also increases the rate of dissociation of the C3bBb complex (C3 convertase) and the (C3b)NBB complex (C5 convertase) in the alternative complement pathway.	Complement factor H OS=Homo sapiens GN=CFH PE=1 SV=4	Homo sapiens	6.18	143773	7203.1	79	67.99	69526.7	180217	171559	148298	1.21977	0.0493347	0.143264	1.30983	0.0363457	0.113131	1.31365	0.0358724	0.162231	-0.0938851	0.8645	1	-0.00381854	0.99446	1	-0.0900666	0.869956	1
Talin-1	TLN1	Q9Y490	TLN1_HUMAN	Probably involved in connections of major cytoskeletal structures to the plasma membrane. High molecular weight cytoskeletal protein concentrated at regions of cell-substratum contact and, in lymphocytes, at cell-cell contacts (By similarity).	Talin-1 OS=Homo sapiens GN=TLN1 PE=1 SV=3	Homo sapiens	5.69	271935	7189.13	148	65.05	106014	158453	218686	262206	1.45638	0.0126201	0.0546219	1.30734	0.022736	0.080926	0.770315	0.157432	0.374947	0.686068	0.180284	0.59857	0.53702	0.289105	0.752213	0.149048	0.764883	1
HLA class I histocompatibility antigen, B-35 alpha chain	HLA-B	P30685	1B35_HUMAN	Involved in the presentation of foreign antigens to the immune system.	HLA class I histocompatibility antigen, B-35 alpha chain OS=Homo sapiens GN=HLA-B PE=1 SV=1	Homo sapiens	6.01	40740.4	7153.64	21	53.59	218.958	12005.7	9921.9	8987.15	5.35713	1.65743e-06	6.3952e-05	5.41212	1.45576e-06	5.55793e-05	5.04339	3.52493e-06	0.000159812	0.313739	0.657317	0.943447	0.368729	0.602531	0.910576	-0.0549898	0.937838	1
60S ribosomal protein L21	RPL21	P46778	RL21_HUMAN		60S ribosomal protein L21 OS=Homo sapiens GN=RPL21 PE=1 SV=2	Homo sapiens	10.91	18621.9	7129.67	10	50.63	26850.1	53072.1	29548.8	22608.6	-0.174233	0.734375	0.841536	0.208833	0.684468	0.811296	1.00563	0.063351	0.225048	-1.17986	0.0244401	0.257687	-0.796793	0.113135	0.551087	-0.383066	0.432438	1
Transmembrane emp24 domain-containing protein 9	TMED9	Q9BVK6	TMED9_HUMAN	Appears to be involved in vesicular protein trafficking, mainly in the early secretory pathway. In COPI vesicle-mediated retrograde transport involved in the coatomer recruitment to membranes of the early secretory pathway. Increases coatomer-dependent activity of ARFGAP2. Thought to play a crucial role in the specific retention of p24 complexes in cis-Golgi membranes; specifically contributes to…	Transmembrane emp24 domain-containing protein 9 OS=Homo sapiens GN=TMED9 PE=1 SV=2	Homo sapiens	8.2	27391.5	7127.08	14	68.51	10436.3	23391.5	19394.6	24732.8	4.52239	0.040816	0.126746	4.13353	0.058963	0.15576	4.01603	0.0657427	0.230719	0.506359	0.795244	1	0.117495	0.951936	1	0.388864	0.841968	1
N(4)-(beta-N-acetylglucosaminyl)-L-asparaginase	AGA	P20933	ASPG_HUMAN	Cleaves the GlcNAc-Asn bond which joins oligosaccharides to the peptide of asparagine-linked glycoproteins.	N(4)-(beta-N-acetylglucosaminyl)-L-asparaginase OS=Homo sapiens GN=AGA PE=1 SV=2	Homo sapiens	5.83	37835.7	7121.45	12	62.14	341780	31734.2	8076.17	16155.5	-5.8279	0.150819	0.292889	-9.30092	0.0283296	0.0944078	-5.11165	0.204351	0.428318	-0.716246	0.846646	1	-4.18927	0.266996	0.72325	3.47303	0.354588	1
Epithelial cell adhesion molecule	EPCAM	P16422	EPCAM_HUMAN	May act as a physical homophilic interaction molecule between intestinal epithelial cells (IECs) and intraepithelial lymphocytes (IELs) at the mucosal epithelium for providing immunological barrier as a first line of defense against mucosal infection. Plays a role in embryonic stem cells proliferation and differentiation. Up-regulates the expression of FABP5, MYC and cyclins A and E.	Epithelial cell adhesion molecule OS=Homo sapiens GN=EPCAM PE=1 SV=2	Homo sapiens	7.34	35616.7	7101.83	13	44.59	34547.8	52321.1	72812.3	38737.8	-2.85119	0.24235	0.399003	1.37209	0.567338	0.706155	0.151406	0.949418	1	-3.0026	0.193866	0.610085	1.22068	0.589176	0.901483	-4.22328	0.0744312	0.874109
HLA class I histocompatibility antigen, B-13 alpha chain	HLA-B	P30461	1B13_HUMAN	Involved in the presentation of foreign antigens to the immune system.	HLA class I histocompatibility antigen, B-13 alpha chain OS=Homo sapiens GN=HLA-B PE=1 SV=1	Homo sapiens	5.72	40816.5	7100.57	13	38.67	18063.6	6995.51	40879.2	31740	0.776734	0.320486	0.475032	0.864888	0.27037	0.423783	-1.99125	0.0181022	0.103072	2.76799	0.00130575	0.0408271	2.85614	0.00100459	0.0387623	-0.088154	0.903342	1
Cytosolic non-specific dipeptidase	CNDP2	Q96KP4	CNDP2_HUMAN	Hydrolyzes a variety of dipeptides including L-carnosine but has a strong preference for Cys-Gly (PubMed:19346245). Acts as a functional tumor suppressor in gastric cancer via activation of the mitogen-activated protein kinase (MAPK) pathway. An elevated level of CNDP2 activates the p38 and JNK MAPK pathways to induce cell apoptosis, and a lower level of CNDP2 activates the ERK MAPK pathway to pr…	Cytosolic non-specific dipeptidase OS=Homo sapiens GN=CNDP2 PE=1 SV=2	Homo sapiens	5.57	53220.7	7076	33	77.47	321873	67666.6	99774.3	79753.8	-1.78026	0.0134815	0.0567913	-1.53401	0.0294299	0.0971267	-2.24459	0.00293811	0.0315393	0.464336	0.454464	0.830976	0.710589	0.257778	0.715931	-0.246253	0.689748	1
Tubulin alpha-8 chain	TUBA8	Q9NY65	TBA8_HUMAN	Tubulin is the major constituent of microtubules. It binds two moles of GTP, one at an exchangeable site on the beta chain and one at a non-exchangeable site on the alpha chain.	Tubulin alpha-8 chain OS=Homo sapiens GN=TUBA8 PE=1 SV=1	Homo sapiens	4.76	50778	7053.19	22	58.35	2489.24	51202.2	4896.44	7242.47	1.7461	0.0638019	0.166123	1.41124	0.127205	0.255451	4.00665	0.000304599	0.00516253	-2.26055	0.0146249	0.196602	-2.59541	0.00627425	0.128569	0.334866	0.691113	1
Sideroflexin-3	SFXN3	Q9BWM7	SFXN3_HUMAN	Potential iron transporter.	Sideroflexin-3 OS=Homo sapiens GN=SFXN3 PE=1 SV=3	Homo sapiens	9.32	35845.6	7006.93	16	58.88	13951.6	15364.2	55910.9	34236.3	4.69859	0.0348023	0.11413	5.34829	0.0183305	0.0704629	3.40141	0.114653	0.314559	1.29718	0.509639	0.859643	1.94688	0.326384	0.778813	-0.649701	0.73992	1
Single-stranded DNA-binding protein, mitochondrial	SSBP1	Q04837	SSBP_HUMAN	This protein binds preferentially and cooperatively to ss-DNA. Probably involved in mitochondrial DNA replication. Associates with mitochondrial DNA.	Single-stranded DNA-binding protein, mitochondrial OS=Homo sapiens GN=SSBP1 PE=1 SV=1	Homo sapiens	9.91	17259.7	6992.61	8	69.59	47020.8	20519.7	17721.4	20305.9	-1.1273	0.611978	0.743444	-3.94524	0.08876	0.204246	-1.03439	0.641402	0.821747	-0.0929145	0.964487	1	-2.91086	0.175463	0.607659	2.81794	0.188877	1
Very long-chain specific acyl-CoA dehydrogenase, mitochondrial	ACADVL	P49748	ACADV_HUMAN	Active toward esters of long-chain and very long chain fatty acids such as palmitoyl-CoA, mysritoyl-CoA and stearoyl-CoA. Can accommodate substrate acyl chain lengths as long as 24 carbons, but shows little activity for substrates of less than 12 carbons.	Very long-chain specific acyl-CoA dehydrogenase, mitochondrial OS=Homo sapiens GN=ACADVL PE=1 SV=1	Homo sapiens	8.99	70789.5	6986.68	41	68.4	67680.2	108734	41727.7	60848.1	-0.451286	0.51342	0.655464	-0.759484	0.277137	0.430865	0.411129	0.551145	0.742572	-0.862415	0.194141	0.610085	-1.17061	0.0843235	0.491476	0.308199	0.634863	1
Vitamin D-binding protein	GC	P02774	VTDB_HUMAN	Involved in vitamin D transport and storage, scavenging of extracellular G-actin, enhancement of the chemotactic activity of C5 alpha for neutrophils in inflammation and macrophage activation.	Vitamin D-binding protein OS=Homo sapiens GN=GC PE=1 SV=1	Homo sapiens	5.24	54560.5	6975.98	36	70.46	46795.9	245740	116147	174051	2.09424	0.00909128	0.0433869	1.36903	0.0706231	0.175325	2.43317	0.00330043	0.0336706	-0.338931	0.618321	0.918743	-1.06414	0.129977	0.57212	0.725205	0.292945	1
Carbonyl reductase [NADPH] 3	CBR3	O75828	CBR3_HUMAN	Has low NADPH-dependent oxidoreductase activity towards 4-benzoylpyridine and menadione (in vitro).	Carbonyl reductase [NADPH] 3 OS=Homo sapiens GN=CBR3 PE=1 SV=3	Homo sapiens	5.75	31249.5	6975.5	14	52.35	21583.3	14025	17082.8	13744.8	-0.667894	0.755669	0.85911	-0.441339	0.83695	0.9224	-3.50215	0.116139	0.316557	2.83425	0.173186	0.59857	3.06081	0.143161	0.587933	-0.226556	0.910741	1
HLA class I histocompatibility antigen, Cw-16 alpha chain	HLA-C	Q29960	1C16_HUMAN	Involved in the presentation of foreign antigens to the immune system.	HLA class I histocompatibility antigen, Cw-16 alpha chain OS=Homo sapiens GN=HLA-C PE=1 SV=1	Homo sapiens	6.08	41265.9	6970.84	13	37.43	0	5495.22	14483.3	11192.9	13.1117	3.09379e-11	1.51637e-09	13.5104	1.95192e-11	9.56703e-10	11.6771	1.80809e-10	1.02468e-08	1.43455	0.0884264	0.468474	1.83326	0.0338965	0.33427	-0.398708	0.62126	1
HLA class I histocompatibility antigen, Cw-6 alpha chain	HLA-C	Q29963	1C06_HUMAN	Involved in the presentation of foreign antigens to the immune system.	HLA class I histocompatibility antigen, Cw-6 alpha chain OS=Homo sapiens GN=HLA-C PE=1 SV=2	Homo sapiens	5.6	41425.1	6970.84	12	30.87	0	0	0	2041.88	10.9117	8.80093e-16	1.45095e-13	0	1	1	0	1	1	10.9117	3.41742e-16	1.37722e-13	0	1	1	10.9117	3.41742e-16	1.2395e-13
Moesin	MSN	P26038	MOES_HUMAN	Probably involved in connections of major cytoskeletal structures to the plasma membrane. May inhibit herpes simplex virus 1 infection at an early stage.	Moesin OS=Homo sapiens GN=MSN PE=1 SV=3	Homo sapiens	6.01	67934.2	6956.64	54	69.5	103108	96610.7	165539	152109	0.648681	0.152247	0.294664	0.851872	0.0657758	0.167652	0.0621785	0.887299	0.98003	0.586503	0.168713	0.59857	0.789693	0.0699697	0.463949	-0.20319	0.624467	1
GTP-binding nuclear protein Ran	RAN	P62826	RAN_HUMAN	The complex with BIRC5/survivin plays a role in mitotic spindle formation by serving as a physical scaffold to help deliver the RAN effector molecule TPX2 to microtubules (PubMed:18591255). Acts as a negative regulator of the kinase activity of VRK1 and VRK2 (PubMed:18617507). Enhances AR-mediated transactivation. Transactivation decreases as the poly-Gln length within AR increases (PubMed:104006…	GTP-binding nuclear protein Ran OS=Homo sapiens GN=RAN PE=1 SV=3	Homo sapiens	7.31	24594.2	6953.78	13	52.31	49214.6	62039.5	69334.1	92836	1.32247	0.0845951	0.20054	0.727874	0.326912	0.481195	0.563242	0.445357	0.657967	0.759227	0.279679	0.712357	0.164632	0.811437	1	0.594595	0.393892	1
T-complex protein 1 subunit theta	CCT8	P50990	TCPQ_HUMAN	Molecular chaperone; assists the folding of proteins upon ATP hydrolysis. As part of the BBS/CCT complex may play a role in the assembly of BBSome, a complex involved in ciliogenesis regulating transports vesicles to the cilia. Known to play a role, in vitro, in the folding of actin and tubulin.	T-complex protein 1 subunit theta OS=Homo sapiens GN=CCT8 PE=1 SV=4	Homo sapiens	5.27	60191	6943.61	36	60.95	73818.5	72014.4	60885.4	56719.8	-0.409125	0.330494	0.486092	-0.307858	0.461153	0.606097	-0.106016	0.798183	0.932746	-0.303109	0.441889	0.822633	-0.201842	0.60674	0.911741	-0.101267	0.795594	1
Glutamate dehydrogenase 2, mitochondrial	GLUD2	P49448	DHE4_HUMAN	Important for recycling the chief excitatory neurotransmitter, glutamate, during neurotransmission.	Glutamate dehydrogenase 2, mitochondrial OS=Homo sapiens GN=GLUD2 PE=1 SV=2	Homo sapiens	8.57	61776.3	6940.25	32	58.6	117152	15606.1	19516.4	14677.4	-2.50845	0.000130297	0.00181139	-2.09294	0.000725156	0.00684932	-2.42171	0.000185485	0.00334704	-0.0867397	0.857495	1	0.328768	0.499004	0.861385	-0.415507	0.394866	1
Alpha-2-HS-glycoprotein	AHSG	P02765	FETUA_HUMAN	Promotes endocytosis, possesses opsonic properties and influences the mineral phase of bone. Shows affinity for calcium and barium ions.	Alpha-2-HS-glycoprotein OS=Homo sapiens GN=AHSG PE=1 SV=1	Homo sapiens	5.33	40123.1	6918.1	20	49.05	31386.5	55195.9	47859.3	36456.9	0.182978	0.749611	0.85411	0.501082	0.386974	0.535299	0.605748	0.2982	0.519237	-0.42277	0.437759	0.821392	-0.104667	0.846309	1	-0.318103	0.557702	1
Vitronectin	VTN	P04004	VTNC_HUMAN	Somatomedin-B is a growth hormone-dependent serum factor with protease-inhibiting activity.	Vitronectin OS=Homo sapiens GN=VTN PE=1 SV=1	Homo sapiens	5.43	55104	6899.47	22	43.93	98954.2	126846	55531.9	92174	0.59791	0.446689	0.596298	0.0678663	0.93055	0.984857	0.997711	0.211272	0.434155	-0.399801	0.587738	0.900602	-0.929845	0.216315	0.651641	0.530044	0.473842	1
Prohibitin	PHB	P35232	PHB_HUMAN	Prohibitin inhibits DNA synthesis. It has a role in regulating proliferation. As yet it is unclear if the protein or the mRNA exhibits this effect. May play a role in regulating mitochondrial respiration activity and in aging.	Prohibitin OS=Homo sapiens GN=PHB PE=1 SV=1	Homo sapiens	5.43	29861.1	6881.37	19	65.07	130752	80952.9	83399.4	77019.7	-0.808279	0.174505	0.32243	-0.682957	0.247418	0.400427	-0.914451	0.127399	0.331713	0.106171	0.845642	1	0.231494	0.671904	0.957264	-0.125323	0.818291	1
Ras-related protein Rab-8A	RAB8A	P61006	RAB8A_HUMAN	The small GTPases Rab are key regulators of intracellular membrane trafficking, from the formation of transport vesicles to their fusion with membranes. Rabs cycle between an inactive GDP-bound form and an active GTP-bound form that is able to recruit to membranes different sets of downstream effectors directly responsible for vesicle formation, movement, tethering and fusion. That Rab is involve…	Ras-related protein Rab-8A OS=Homo sapiens GN=RAB8A PE=1 SV=1	Homo sapiens	9.43	23839.3	6845.82	16	63.77	28921	18979.5	20234.4	16352.3	-0.798718	0.0744515	0.184577	-0.436448	0.312881	0.468352	-0.575872	0.188005	0.412768	-0.222847	0.580438	0.894567	0.139424	0.728715	0.998083	-0.362271	0.372583	1
PDZ and LIM domain protein 3	PDLIM3	Q53GG5	PDLI3_HUMAN	May play a role in the organization of actin filament arrays within muscle cells.	PDZ and LIM domain protein 3 OS=Homo sapiens GN=PDLIM3 PE=1 SV=1	Homo sapiens	6.43	39859.8	6824.48	17	61.26	13657.1	19000.3	99675	48051.3	4.68818	0.0427411	0.131204	5.95202	0.0129283	0.054084	3.67136	0.104161	0.299343	1.01682	0.619933	0.920223	2.28066	0.273215	0.735012	-1.26384	0.538461	1
Ras-related protein Rab-8B	RAB8B	Q92930	RAB8B_HUMAN	The small GTPases Rab are key regulators of intracellular membrane trafficking, from the formation of transport vesicles to their fusion with membranes. Rabs cycle between an inactive GDP-bound form and an active GTP-bound form that is able to recruit to membranes different sets of downstream effectors directly responsible for vesicle formation, movement, tethering and fusion. That Rab may be inv…	Ras-related protein Rab-8B OS=Homo sapiens GN=RAB8B PE=1 SV=2	Homo sapiens	9.43	23755.2	6812.52	14	60.39	17296.8	14758.5	21394.6	14103.7	-0.384006	0.443875	0.593657	0.170884	0.731411	0.845351	-0.306855	0.539307	0.73435	-0.0771515	0.869253	1	0.477738	0.315561	0.773129	-0.55489	0.246266	1
Pyrroline-5-carboxylate reductase 1, mitochondrial	PYCR1	P32322	P5CR1_HUMAN	Housekeeping enzyme that catalyzes the last step in proline biosynthesis. Can utilize both NAD and NADP, but has higher affinity for NAD. Involved in the cellular response to oxidative stress.	Pyrroline-5-carboxylate reductase 1, mitochondrial OS=Homo sapiens GN=PYCR1 PE=1 SV=2	Homo sapiens	7.4	33588.8	6746.47	12	49.84	303506	87137.5	28360.3	24723.4	-3.1159	0.000397591	0.00468202	-2.83644	0.000920323	0.0082829	-1.44877	0.0554789	0.209171	-1.66713	0.0226393	0.248075	-1.38766	0.0521042	0.405148	-0.279463	0.67858	1
Immunoglobulin heavy variable 3-7	IGHV3-7	P01780	HV307_HUMAN	V region of the variable domain of immunoglobulin heavy chains that participates in the antigen recognition. Immunoglobulins, also known as antibodies, are membrane-bound or secreted glycoproteins produced by B lymphocytes. In the recognition phase of humoral immunity, the membrane-bound immunoglobulins serve as receptors which, upon binding of a specific antigen, trigger the clonal expansion and…	Immunoglobulin heavy variable 3-7 OS=Homo sapiens GN=IGHV3-7 PE=1 SV=2	Homo sapiens	6.51	13113.8	6697.74	7	40.17	11606.2	13219.5	23271.7	18331.9	7.40894	0.027902	0.0983804	7.28866	0.0301755	0.0988421	4.09741	0.200315	0.425127	3.31154	0.269087	0.703493	3.19126	0.286219	0.74996	0.12028	0.967357	1
U6 snRNA-associated Sm-like protein LSm2	LSM2	Q9Y333	LSM2_HUMAN	Binds specifically to the 3'-terminal U-tract of U6 snRNA. May be involved in pre-mRNA splicing.	U6 snRNA-associated Sm-like protein LSm2 OS=Homo sapiens GN=LSM2 PE=1 SV=1	Homo sapiens	6.08	10948.6	6684.93	3	41.05	29450.5	27426.2	43871.2	24381.4	3.39082	0.452366	0.600959	-2.11113	0.638061	0.770902	-5.20623	0.254114	0.479946	8.59705	0.0546264	0.362875	3.0951	0.466647	0.844575	5.50195	0.203426	1
60S ribosomal protein L32	RPL32	P62910	RL32_HUMAN		60S ribosomal protein L32 OS=Homo sapiens GN=RPL32 PE=1 SV=2	Homo sapiens	11.74	15973.9	6666.21	7	37.04	114711	149215	83585.7	88612.6	-0.317539	0.449959	0.59934	-0.369246	0.38115	0.52987	0.423413	0.317053	0.540122	-0.740952	0.0730818	0.426154	-0.792659	0.0568445	0.421593	0.0517067	0.895281	1
WD repeat-containing protein 1	WDR1	O75083	WDR1_HUMAN	Induces disassembly of actin filaments in conjunction with ADF/cofilin family proteins (PubMed:15629458). Enhances cofilin-mediated actin severing (By similarity). Involved in cytokinesis. Involved in chemotactic cell migration by restricting lamellipodial membrane protrusions (PubMed:18494608). Involved in myocardium sarcomere organization. Required for cardiomyocyte growth and maintenance (By s…	WD repeat-containing protein 1 OS=Homo sapiens GN=WDR1 PE=1 SV=4	Homo sapiens	6.18	66877.9	6629.67	34	65.18	51205.8	51599.3	114620	89846.1	0.838712	0.0509519	0.146205	1.15881	0.0100522	0.045067	-0.0413074	0.918625	0.999655	0.880019	0.0320041	0.290421	1.20012	0.00549735	0.116963	-0.320103	0.406095	1
Cytosol aminopeptidase	LAP3	P28838	AMPL_HUMAN	Presumably involved in the processing and regular turnover of intracellular proteins. Catalyzes the removal of unsubstituted N-terminal amino acids from various peptides.	Cytosol aminopeptidase OS=Homo sapiens GN=LAP3 PE=1 SV=3	Homo sapiens	7.91	56565.6	6625.33	43	67.24	26153.2	32371.1	83279.7	62356.4	4.90695	0.0358673	0.11636	5.2758	0.0254579	0.0876576	3.96403	0.0828773	0.261388	0.942925	0.647278	0.936075	1.31178	0.525694	0.87203	-0.368853	0.857559	1
Hemopexin	HPX	P02790	HEMO_HUMAN	Binds heme and transports it to the liver for breakdown and iron recovery, after which the free hemopexin returns to the circulation.	Hemopexin OS=Homo sapiens GN=HPX PE=1 SV=2	Homo sapiens	6.57	52417.8	6615.98	30	65.58	34663.8	86049.9	64580.9	107395	2.07266	0.00346414	0.022084	1.43527	0.0307469	0.100377	1.78325	0.00949453	0.0666086	0.289402	0.619801	0.920223	-0.347988	0.551477	0.88472	0.63739	0.281476	1
Ras-related protein Rab-2A	RAB2A	P61019	RAB2A_HUMAN	Required for protein transport from the endoplasmic reticulum to the Golgi complex.	Ras-related protein Rab-2A OS=Homo sapiens GN=RAB2A PE=1 SV=1	Homo sapiens	6.08	23716.7	6611.1	17	64.62	35055.4	32557.1	19463.9	22978.2	-0.632491	0.123458	0.256755	-0.86275	0.0412582	0.123265	-0.13344	0.736201	0.888586	-0.499052	0.192511	0.609096	-0.729311	0.0640233	0.444348	0.230259	0.539194	1
60S ribosomal protein L24	RPL24	P83731	RL24_HUMAN		60S ribosomal protein L24 OS=Homo sapiens GN=RPL24 PE=1 SV=1	Homo sapiens	11.69	17893	6589.11	12	45.22	59822.2	64610.3	32805.9	40135.5	-0.810039	0.191862	0.345866	-0.950523	0.129311	0.257981	-0.100681	0.867701	0.970676	-0.709358	0.22378	0.647665	-0.849841	0.148892	0.588746	0.140483	0.80537	1
Transforming growth factor-beta-induced protein ig-h3	TGFBI	Q15582	BGH3_HUMAN	Plays a role in cell adhesion (PubMed:8024701). May play a role in cell-collagen interactions (By similarity).	Transforming growth factor-beta-induced protein ig-h3 OS=Homo sapiens GN=TGFBI PE=1 SV=1	Homo sapiens	7.52	75308.3	6555.76	33	51.54	18309.6	68636.4	141225	134250	2.86875	0.000176957	0.00230044	2.78761	0.000234623	0.00272749	1.80881	0.00763126	0.0591423	1.05994	0.0765461	0.435844	0.978797	0.0996023	0.528178	0.0811455	0.88668	1
60S ribosomal protein L15	RPL15	P61313	RL15_HUMAN		60S ribosomal protein L15 OS=Homo sapiens GN=RPL15 PE=1 SV=2	Homo sapiens	12.01	24260.2	6548.66	7	38.24	132387	57413.1	51456.8	52789.2	-0.945505	0.226289	0.382505	-1.02039	0.193243	0.344782	-1.18868	0.133097	0.341161	0.243177	0.735958	0.99982	0.168292	0.815307	1	0.0748853	0.917161	1
Latexin	LXN	Q9BS40	LXN_HUMAN	Hardly reversible, non-competitive, and potent inhibitor of CPA1, CPA2 and CPA4. May play a role in inflammation.	Latexin OS=Homo sapiens GN=LXN PE=1 SV=2	Homo sapiens	5.42	25864.3	6547.71	10	45.95	18961.8	15778	55519	87921.8	2.86239	0.00120476	0.0104538	2.10803	0.0107182	0.0472356	0.0519745	0.944253	1	2.81042	0.000854259	0.030984	2.05606	0.00870502	0.158659	0.754362	0.290196	1
Acidic leucine-rich nuclear phosphoprotein 32 family member A	ANP32A	P39687	AN32A_HUMAN	Implicated in a number of cellular processes, including proliferation, differentiation, caspase-dependent and caspase-independent apoptosis, suppression of transformation (tumor suppressor), inhibition of protein phosphatase 2A, regulation of mRNA trafficking and stability in association with ELAVL1, and inhibition of acetyltransferases as part of the INHAT (inhibitor of histone acetyltransferase…	Acidic leucine-rich nuclear phosphoprotein 32 family member A OS=Homo sapiens GN=ANP32A PE=1 SV=1	Homo sapiens	3.78	28699.5	6540.15	11	32.53	15460.4	12313.2	11074.8	12830.4	4.28716	0.142384	0.281143	3.93201	0.176237	0.322347	0.959633	0.73448	0.887556	3.32753	0.222258	0.644955	2.97238	0.273375	0.735012	0.355151	0.893922	1
Hypoxia up-regulated protein 1	HYOU1	Q9Y4L1	HYOU1_HUMAN	Has a pivotal role in cytoprotective cellular mechanisms triggered by oxygen deprivation. May play a role as a molecular chaperone and participate in protein folding.	Hypoxia up-regulated protein 1 OS=Homo sapiens GN=HYOU1 PE=1 SV=1	Homo sapiens	4.97	111564	6520.4	67	65.97	124599	182300	85304.3	78742.8	-0.71822	0.113223	0.243138	-0.553629	0.214952	0.367195	0.546902	0.220315	0.441276	-1.26512	0.00637723	0.117311	-1.10053	0.0149325	0.221061	-0.164592	0.689403	1
40S ribosomal protein S2	RPS2	P15880	RS2_HUMAN		40S ribosomal protein S2 OS=Homo sapiens GN=RPS2 PE=1 SV=2	Homo sapiens	10.65	31609.6	6506.51	22	59.73	141023	113183	65548.6	70120.1	-1.04642	0.0640528	0.166299	-1.3441	0.0211114	0.0771887	-0.409313	0.448289	0.660953	-0.637111	0.217499	0.63818	-0.934787	0.0777823	0.481427	0.297676	0.557176	1
Actin-related protein 2	ACTR2	P61160	ARP2_HUMAN	Functions as ATP-binding component of the Arp2/3 complex which is involved in regulation of actin polymerization and together with an activating nucleation-promoting factor (NPF) mediates the formation of branched actin networks. Seems to contact the pointed end of the daughter actin filament.	Actin-related protein 2 OS=Homo sapiens GN=ACTR2 PE=1 SV=1	Homo sapiens	6.3	45046	6487.67	24	55.08	149518	42063.1	79432.5	82453.9	-0.664462	0.314104	0.470346	-0.743019	0.262159	0.415008	-1.87242	0.00971883	0.0677888	1.20796	0.0621015	0.394839	1.1294	0.0791621	0.483178	0.0785574	0.897962	1
60S ribosomal protein L37a	RPL37A	P61513	RL37A_HUMAN		60S ribosomal protein L37a OS=Homo sapiens GN=RPL37A PE=1 SV=2	Homo sapiens	10.85	10503.4	6485.4	4	41.3	49398.5	73529.8	30245.4	24403.3	-6.73914	0.0771459	0.18817	-0.945442	0.79458	0.890807	-3.20045	0.383316	0.600556	-3.5387	0.308703	0.738079	2.255	0.512503	0.868272	-5.7937	0.104289	0.932171
Ras-related protein Rab-10	RAB10	P61026	RAB10_HUMAN	The small GTPases Rab are key regulators of intracellular membrane trafficking, from the formation of transport vesicles to their fusion with membranes. Rabs cycle between an inactive GDP-bound form and an active GTP-bound form that is able to recruit to membranes different set of downstream effectors directly responsible for vesicle formation, movement, tethering and fusion (By similarity). That…	Ras-related protein Rab-10 OS=Homo sapiens GN=RAB10 PE=1 SV=1	Homo sapiens	8.57	22769.1	6455	14	67	112064	256220	190571	155458	0.667181	0.199645	0.354783	0.964946	0.0707365	0.175459	1.32244	0.0172745	0.0999275	-0.655258	0.182458	0.59857	-0.357493	0.458262	0.842776	-0.297765	0.535642	1
Tubulin-specific chaperone A	TBCA	O75347	TBCA_HUMAN	Tubulin-folding protein; involved in the early step of the tubulin folding pathway.	Tubulin-specific chaperone A OS=Homo sapiens GN=TBCA PE=1 SV=3	Homo sapiens	5.05	12911.9	6449.29	13	69.44	89519.6	47776.1	49164.1	37360.1	-1.26418	0.0518895	0.147958	-0.798163	0.203706	0.357447	-1.10943	0.0839504	0.263398	-0.154745	0.788812	1	0.311266	0.591305	0.901483	-0.466012	0.424031	1
Elongation factor 1-beta	EEF1B2	P24534	EF1B_HUMAN	EF-1-beta and EF-1-delta stimulate the exchange of GDP bound to EF-1-alpha to GTP.	Elongation factor 1-beta OS=Homo sapiens GN=EEF1B2 PE=1 SV=3	Homo sapiens	4.3	24934.8	6444.93	16	60	230663	185336	66720.1	70576.5	-1.78033	0.020049	0.0767776	-1.84968	0.0163235	0.0649181	-0.885459	0.2179	0.438862	-0.894871	0.188091	0.603188	-0.964218	0.157859	0.604253	0.0693469	0.916516	1
Adenylate kinase 2, mitochondrial	AK2	P54819	KAD2_HUMAN	Catalyzes the reversible transfer of the terminal phosphate group between ATP and AMP. Plays an important role in cellular energy homeostasis and in adenine nucleotide metabolism. Adenylate kinase activity is critical for regulation of the phosphate utilization and the AMP de novo biosynthesis pathways. Plays a key role in hematopoiesis.	Adenylate kinase 2, mitochondrial OS=Homo sapiens GN=AK2 PE=1 SV=2	Homo sapiens	7.84	26705.9	6442.02	15	69.46	80512.1	48939.1	23526.9	38653.7	-1.10927	0.08534	0.202042	-1.9912	0.00453972	0.0260944	-1.00992	0.114492	0.314354	-0.0993546	0.864008	1	-0.981282	0.104619	0.532942	0.881928	0.14164	1
T-complex protein 1 subunit delta	CCT4	P50991	TCPD_HUMAN	Molecular chaperone; assists the folding of proteins upon ATP hydrolysis. As part of the BBS/CCT complex may play a role in the assembly of BBSome, a complex involved in ciliogenesis regulating transports vesicles to the cilia. Known to play a role, in vitro, in the folding of actin and tubulin.	T-complex protein 1 subunit delta OS=Homo sapiens GN=CCT4 PE=1 SV=4	Homo sapiens	7.78	58437.6	6436.78	30	64.56	100085	56948.7	57925	52322.8	-0.655522	0.299591	0.456946	-0.426482	0.495592	0.636132	-0.480724	0.443309	0.656279	-0.174798	0.765706	1	0.0542424	0.92623	1	-0.22904	0.696477	1
40S ribosomal protein S13	RPS13	P62277	RS13_HUMAN		40S ribosomal protein S13 OS=Homo sapiens GN=RPS13 PE=1 SV=2	Homo sapiens	10.94	17222.3	6426.01	15	66.89	50540.5	64343.3	23580.6	29767.5	-0.967518	0.125072	0.259517	-1.14809	0.0726971	0.178882	0.148998	0.806468	0.938082	-1.11652	0.06494	0.402084	-1.29709	0.0350214	0.33427	0.180575	0.752974	1
Selenium-binding protein 1	SELENBP1	Q13228	SBP1_HUMAN	Selenium-binding protein which may be involved in the sensing of reactive xenobiotics in the cytoplasm. May be involved in intra-Golgi protein transport (By similarity).	Selenium-binding protein 1 OS=Homo sapiens GN=SELENBP1 PE=1 SV=2	Homo sapiens	5.91	52961.3	6424.22	36	72.46	64068.5	61398.6	34414.9	25394.4	-1.34705	0.0147759	0.0606248	-0.907464	0.0846359	0.197284	-0.059772	0.905218	0.992723	-1.28728	0.0136859	0.189461	-0.847692	0.0872831	0.496998	-0.439587	0.35925	1
Ras-related protein Rap-1b	RAP1B	P61224	RAP1B_HUMAN	GTP-binding protein that possesses intrinsic GTPase activity. Contributes to the polarizing activity of KRIT1 and CDH5 in the establishment and maintenance of correct endothelial cell polarity and vascular lumen. Required for the localization of phosphorylated PRKCZ, PARD3 and TIAM1 to the cell junction. Plays a role in the establishment of basal endothelial barrier function.	Ras-related protein Rap-1b OS=Homo sapiens GN=RAP1B PE=1 SV=1	Homo sapiens	5.46	21052.9	6354.41	20	88.04	18142.9	60518.8	71175.1	53313.2	1.71347	0.00368418	0.0229596	2.13908	0.000616271	0.00604113	1.7659	0.00295496	0.0316155	-0.0524323	0.913832	1	0.373184	0.445313	0.842697	-0.425616	0.38532	1
Succinate--CoA ligase [ADP/GDP-forming] subunit alpha, mitochondrial	SUCLG1	P53597	SUCA_HUMAN	Succinyl-CoA synthetase functions in the citric acid cycle (TCA), coupling the hydrolysis of succinyl-CoA to the synthesis of either ATP or GTP and thus represents the only step of substrate-level phosphorylation in the TCA. The alpha subunit of the enzyme binds the substrates coenzyme A and phosphate, while succinate binding and specificity for either ATP or GTP is provided by different beta sub…	Succinate--CoA ligase [ADP/GDP-forming] subunit alpha, mitochondrial OS=Homo sapiens GN=SUCLG1 PE=1 SV=4	Homo sapiens	8.98	36649	6299.11	9	33.53	168621	107973	32392.7	39340.2	-2.08543	0.0123706	0.0538635	-2.37521	0.00544568	0.0298812	-1.19065	0.12766	0.332153	-0.89478	0.21866	0.63855	-1.18456	0.109321	0.546747	0.28978	0.684026	1
Cellular retinoic acid-binding protein 2	CRABP2	P29373	RABP2_HUMAN	Transports retinoic acid to the nucleus. Regulates the access of retinoic acid to the nuclear retinoic acid receptors.	Cellular retinoic acid-binding protein 2 OS=Homo sapiens GN=CRABP2 PE=1 SV=2	Homo sapiens	5.18	15864.1	6294.46	8	47.1	6897	9419.38	40348.6	20887.9	10.7334	0.00145621	0.0119495	11.2441	0.000989257	0.0087513	7.29538	0.019218	0.106777	3.43807	0.212205	0.632183	3.94874	0.154975	0.597974	-0.510675	0.849451	1
Galectin-3	LGALS3	P17931	LEG3_HUMAN	Galactose-specific lectin which binds IgE. May mediate with the alpha-3, beta-1 integrin the stimulation by CSPG4 of endothelial cells migration. Together with DMBT1, required for terminal differentiation of columnar epithelial cells during early embryogenesis (By similarity). In the nucleus: acts as a pre-mRNA splicing factor. Involved in acute inflammatory responses including neutrophil activat…	Galectin-3 OS=Homo sapiens GN=LGALS3 PE=1 SV=5	Homo sapiens	8.88	26209.4	6283.96	9	34.8	0	125710	48866.7	47568.7	15.0484	0.000135371	0.00186689	15.3627	0.000109599	0.00151163	9.62702	0.00582538	0.0494816	5.42138	0.0761655	0.434359	5.73571	0.062047	0.439248	-0.314334	0.913919	1
Elongation factor 1-alpha 2	EEF1A2	Q05639	EF1A2_HUMAN	This protein promotes the GTP-dependent binding of aminoacyl-tRNA to the A-site of ribosomes during protein biosynthesis.	Elongation factor 1-alpha 2 OS=Homo sapiens GN=EEF1A2 PE=1 SV=1	Homo sapiens	9.35	50812.4	6279.98	22	58.96	323777	24900.5	37674.5	10433.6	-5.01672	9.0077e-05	0.00139025	-3.22985	0.00424646	0.0248819	-4.06127	0.000689948	0.0106836	-0.955451	0.312863	0.743126	0.831428	0.377995	0.807205	-1.78688	0.0688717	0.849738
Aflatoxin B1 aldehyde reductase member 3	AKR7A3	O95154	ARK73_HUMAN	Can reduce the dialdehyde protein-binding form of aflatoxin B1 (AFB1) to the non-binding AFB1 dialcohol. May be involved in protection of liver against the toxic and carcinogenic effects of AFB1, a potent hepatocarcinogen.	Aflatoxin B1 aldehyde reductase member 3 OS=Homo sapiens GN=AKR7A3 PE=1 SV=2	Homo sapiens	6.72	37605.7	6257.87	15	46.53	11281.9	84774.3	10294.7	22237.8	1.0046	0.287484	0.444271	0.0659367	0.943344	0.990867	2.47779	0.0151933	0.0923053	-1.47319	0.106163	0.511357	-2.41185	0.0126644	0.199008	0.938662	0.291674	1
60S ribosomal protein L31	RPL31	P62899	RL31_HUMAN		60S ribosomal protein L31 OS=Homo sapiens GN=RPL31 PE=1 SV=1	Homo sapiens	10.97	14462.9	6256.9	7	49.6	110107	57038.2	16421.1	21519.5	-2.7722	0.000956369	0.00894008	-2.85815	0.000734377	0.00688265	-1.20076	0.100505	0.291393	-1.57144	0.0277168	0.275002	-1.65739	0.0212234	0.263621	0.085955	0.896453	1
Protein-L-isoaspartate(D-aspartate) O-methyltransferase	PCMT1	P22061	PIMT_HUMAN	Catalyzes the methyl esterification of L-isoaspartyl and D-aspartyl residues in peptides and proteins that result from spontaneous decomposition of normal L-aspartyl and L-asparaginyl residues. It plays a role in the repair and/or degradation of damaged proteins. Acts on EIF4EBP2, microtubule-associated protein 2, calreticulin, clathrin light chains a and b, Ubiquitin carboxyl-terminal hydrolase …	Protein-L-isoaspartate(D-aspartate) O-methyltransferase OS=Homo sapiens GN=PCMT1 PE=1 SV=4	Homo sapiens	6.82	24807.5	6249.98	8	58.59	67618.2	33442.7	15533.9	16922	-1.97043	0.00544103	0.0302678	-2.2789	0.00187261	0.013855	-1.26599	0.0559884	0.209816	-0.704435	0.241923	0.670325	-1.0129	0.0996067	0.528178	0.308469	0.602079	1
Epididymal secretory protein E1	NPC2	P61916	NPC2_HUMAN	Intracellular cholesterol transporter which acts in concert with NPC1 and plays an important role in the egress of cholesterol from the endosomal/lysosomal compartment. Both NPC1 and NPC2 function as the cellular 'tag team duo' (TTD) to catalyze the mobilization of cholesterol within the multivesicular environment of the late endosome (LE) to effect egress through the limiting bilayer of the LE. …	Epididymal secretory protein E1 OS=Homo sapiens GN=NPC2 PE=1 SV=1	Homo sapiens	7.63	16912.4	6247.8	10	68.87	23403.8	9032.58	6884	30311.1	0.265681	0.931338	0.983247	-6.92395	0.0363411	0.113131	-4.08832	0.196556	0.4207	4.354	0.14741	0.573951	-2.83563	0.336363	0.780865	7.18964	0.0228932	0.631008
Serine/arginine-rich splicing factor 1	SRSF1	Q07955	SRSF1_HUMAN	Plays a role in preventing exon skipping, ensuring the accuracy of splicing and regulating alternative splicing. Interacts with other spliceosomal components, via the RS domains, to form a bridge between the 5'- and 3'-splice site binding components, U1 snRNP and U2AF. Can stimulate binding of U1 snRNP to a 5'-splice site-containing pre-mRNA. Binds to purine-rich RNA sequences, either the octamer…	Serine/arginine-rich splicing factor 1 OS=Homo sapiens GN=SRSF1 PE=1 SV=2	Homo sapiens	10.6	27858.7	6244.6	20	47.58	81050.2	47430.8	69976.5	78483.1	-0.117807	0.87068	0.942674	-0.367042	0.613291	0.74921	-1.04256	0.162321	0.380322	0.924754	0.187143	0.603015	0.675519	0.329194	0.780865	0.249235	0.715341	1
40S ribosomal protein S9	RPS9	P46781	RS9_HUMAN		40S ribosomal protein S9 OS=Homo sapiens GN=RPS9 PE=1 SV=3	Homo sapiens	11.09	22648.5	6207.83	14	48.45	19051.2	62644	41473.7	33943.2	4.31907	0.061295	0.162275	4.56932	0.0490836	0.136908	4.78195	0.0405067	0.17595	-0.462876	0.822136	1	-0.212623	0.917704	1	-0.250253	0.903212	1
40S ribosomal protein S19	RPS19	P39019	RS19_HUMAN	Required for pre-rRNA processing and maturation of 40S ribosomal subunits.	40S ribosomal protein S19 OS=Homo sapiens GN=RPS19 PE=1 SV=2	Homo sapiens	10.73	16060.5	6186.89	10	51.72	3531	27421.1	17057.5	18814.9	8.32327	0.0270749	0.096739	8.25296	0.0282116	0.0941337	11.7369	0.00339579	0.0342724	-3.41362	0.3062	0.737441	-3.48393	0.296669	0.76129	0.0703028	0.982907	1
40S ribosomal protein S5	RPS5	P46782	RS5_HUMAN		40S ribosomal protein S5 OS=Homo sapiens GN=RPS5 PE=1 SV=4	Homo sapiens	10.09	23047.5	6170.56	15	55.39	92476.5	57453.8	32909.9	36042.2	-1.38721	0.011209	0.0506921	-1.50318	0.00678875	0.0352257	-0.794329	0.120794	0.322147	-0.59288	0.213053	0.633915	-0.708854	0.140473	0.58524	0.115974	0.803059	1
Ubiquitin-conjugating enzyme E2 L3	UBE2L3	P68036	UB2L3_HUMAN	Ubiquitin-conjugating enzyme E2 that specifically acts with HECT-type and RBR family E3 ubiquitin-protein ligases. Does not function with most RING-containing E3 ubiquitin-protein ligases because it lacks intrinsic E3-independent reactivity with lysine: in contrast, it has activity with the RBR family E3 enzymes, such as PARK2 and ARIH1, that function like function like RING-HECT hybrids. Accepts…	Ubiquitin-conjugating enzyme E2 L3 OS=Homo sapiens GN=UBE2L3 PE=1 SV=1	Homo sapiens	8.8	18032.7	6170.41	5	34.42	8551.12	46445.8	58056.8	45551.9	2.42674	0.311909	0.468445	2.75735	0.252714	0.404856	-0.666255	0.778098	0.917978	3.09299	0.177104	0.59857	3.4236	0.137584	0.58322	-0.33061	0.881987	1
60S ribosomal protein L10	RPL10	P27635	RL10_HUMAN		60S ribosomal protein L10 OS=Homo sapiens GN=RPL10 PE=1 SV=4	Homo sapiens	10.49	25060.2	6169.18	16	62.15	91730.8	92841.3	35249.4	36699.1	0.146351	0.865842	0.938624	0.00607932	0.994398	1	1.32883	0.138338	0.349521	-1.18248	0.160361	0.591087	-1.32275	0.119033	0.559964	0.140271	0.863638	1
Peptidyl-prolyl cis-trans isomerase FKBP2	FKBP2	P26885	FKBP2_HUMAN	PPIases accelerate the folding of proteins. It catalyzes the cis-trans isomerization of proline imidic peptide bonds in oligopeptides.	Peptidyl-prolyl cis-trans isomerase FKBP2 OS=Homo sapiens GN=FKBP2 PE=1 SV=2	Homo sapiens	9.55	15820.4	6163.77	10	67.61	39241.9	78890.1	39102.8	34079.7	3.64144	0.122871	0.256305	4.06114	0.0880084	0.202799	4.9294	0.0423272	0.18115	-1.28796	0.550001	0.884243	-0.868259	0.686063	0.968345	-0.419701	0.844791	1
60S ribosomal protein L3	RPL3	P39023	RL3_HUMAN	The L3 protein is a component of the large subunit of cytoplasmic ribosomes.	60S ribosomal protein L3 OS=Homo sapiens GN=RPL3 PE=1 SV=2	Homo sapiens	10.62	46394.1	6158.41	33	65.01	154392	133292	46877.9	42461.3	-1.86567	0.00231608	0.0165038	-1.7144	0.00431418	0.0251164	-0.473775	0.37342	0.593051	-1.39189	0.0113698	0.167635	-1.24063	0.0215257	0.265865	-0.151264	0.760544	1
Persulfide dioxygenase ETHE1, mitochondrial	ETHE1	O95571	ETHE1_HUMAN	Sulfur dioxygenase that plays an essential role in hydrogen sulfide catabolism in the mitochondrial matrix. Hydrogen sulfide (H(2)S) is first oxidized by SQRDL, giving rise to cysteine persulfide residues. ETHE1 consumes molecular oxygen to catalyze the oxidation of the persulfide, once it has been transferred to a thiophilic acceptor, such as glutathione (R-SSH). Plays an important role in metab…	Persulfide dioxygenase ETHE1, mitochondrial OS=Homo sapiens GN=ETHE1 PE=1 SV=2	Homo sapiens	6.38	28386.2	6151.02	12	57.48	20587.1	13781	23898.4	35159.4	3.94146	0.0883811	0.207079	3.48244	0.128503	0.257219	2.88763	0.202538	0.427745	1.05383	0.614177	0.916141	0.59481	0.775403	1	0.459017	0.825644	1
Immunoglobulin heavy variable 3-53	IGHV3-53	P01767	HV353_HUMAN	V region of the variable domain of immunoglobulin heavy chains that participates in the antigen recognition. Immunoglobulins, also known as antibodies, are membrane-bound or secreted glycoproteins produced by B lymphocytes. In the recognition phase of humoral immunity, the membrane-bound immunoglobulins serve as receptors which, upon binding of a specific antigen, trigger the clonal expansion and…	Immunoglobulin heavy variable 3-53 OS=Homo sapiens GN=IGHV3-53 PE=1 SV=2	Homo sapiens	8.46	12940.6	6132.15	4	38.79	11606.2	16990.9	0	3665.68	0.417835	0.896562	0.960375	-6.62482	0.0522519	0.142951	6.39136	0.0601344	0.218107	-5.97352	0.0621597	0.394839	-13.0162	0.0004628	0.0212478	7.04265	0.030997	0.681537
6-phosphogluconolactonase	PGLS	O95336	6PGL_HUMAN	Hydrolysis of 6-phosphogluconolactone to 6-phosphogluconate.	6-phosphogluconolactonase OS=Homo sapiens GN=PGLS PE=1 SV=2	Homo sapiens	5.64	27832	6124.36	16	65.12	54254.9	58337.2	85137.6	59823.8	0.719057	0.28294	0.439308	1.22426	0.0765874	0.184696	0.662597	0.321157	0.544825	0.0564605	0.927447	1	0.561666	0.37101	0.798607	-0.505206	0.419916	1
Erythrocyte band 7 integral membrane protein	STOM	P27105	STOM_HUMAN	Regulates ion channel activity and transmembrane ion transport. Regulates ASIC2 and ASIC3 channel activity.	Erythrocyte band 7 integral membrane protein OS=Homo sapiens GN=STOM PE=1 SV=3	Homo sapiens	7.99	31901.9	6103.18	16	51.39	18008.2	20531.3	31925.8	36289.3	0.932861	0.175945	0.324264	0.610681	0.367872	0.51897	0.135829	0.839345	0.95427	0.797032	0.217735	0.63818	0.474853	0.455874	0.842697	0.32218	0.611244	1
T-complex protein 1 subunit alpha	TCP1	P17987	TCPA_HUMAN	Molecular chaperone; assists the folding of proteins upon ATP hydrolysis. As part of the BBS/CCT complex may play a role in the assembly of BBSome, a complex involved in ciliogenesis regulating transports vesicles to the cilia. Known to play a role, in vitro, in the folding of actin and tubulin.	T-complex protein 1 subunit alpha OS=Homo sapiens GN=TCP1 PE=1 SV=1	Homo sapiens	5.71	60856.9	6083.21	37	61.69	55428.5	62107.7	58152.7	48109.1	-0.259869	0.667216	0.789042	-0.082616	0.89099	0.95886	-0.0222983	0.970484	1	-0.23757	0.676683	0.956093	-0.0603177	0.915469	1	-0.177253	0.755422	1
Pterin-4-alpha-carbinolamine dehydratase	PCBD1	P61457	PHS_HUMAN	Involved in tetrahydrobiopterin biosynthesis. Seems to both prevent the formation of 7-pterins and accelerate the formation of quinonoid-BH2. Coactivator for HNF1A-dependent transcription. Regulates the dimerization of homeodomain protein HNF1A and enhances its transcriptional activity.	Pterin-4-alpha-carbinolamine dehydratase OS=Homo sapiens GN=PCBD1 PE=1 SV=2	Homo sapiens	6.33	12056.7	6065.69	5	42.31	0	26076	8909.97	15943.9	8.37034	0.0380041	0.120839	12.583	0.0036225	0.0221565	5.77689	0.138382	0.349521	2.59345	0.468671	0.837813	6.80616	0.0689439	0.459399	-4.21271	0.245324	1
Purine nucleoside phosphorylase	PNP	P00491	PNPH_HUMAN	The purine nucleoside phosphorylases catalyze the phosphorolytic breakdown of the N-glycosidic bond in the beta-(deoxy)ribonucleoside molecules, with the formation of the corresponding free purine bases and pentose-1-phosphate.	Purine nucleoside phosphorylase OS=Homo sapiens GN=PNP PE=1 SV=2	Homo sapiens	6.5	32346.1	6065.47	12	43.25	20763.7	28064.8	31318.1	29019.1	4.03169	0.0754928	0.185882	4.03712	0.075136	0.182531	3.87352	0.0865507	0.268766	0.158169	0.938001	1	0.163607	0.935875	1	-0.00543807	0.997866	1
Ubiquitin-like modifier-activating enzyme 5	UBA5	Q9GZZ9	UBA5_HUMAN	E1-like enzyme which activates UFM1 and SUMO2.	Ubiquitin-like modifier-activating enzyme 5 OS=Homo sapiens GN=UBA5 PE=1 SV=1	Homo sapiens	4.59	45319.4	6061.51	8	30.69	84852	34314.9	11893.5	8467.44	-7.9581	0.054967	0.152514	-5.10275	0.203284	0.357223	-4.11214	0.301009	0.522373	-3.84596	0.304765	0.737385	-0.990608	0.788339	1	-2.85535	0.442751	1
Proteoglycan 3	PRG3	Q9Y2Y8	PRG3_HUMAN	Possesses similar cytotoxic and cytostimulatory activities to PRG2/MBP. In vitro, stimulates neutrophil superoxide production and IL8 release, and histamine and leukotriene C4 release from basophils.	Proteoglycan 3 OS=Homo sapiens GN=PRG3 PE=1 SV=2	Homo sapiens	4.5	26203.9	6035.2	5	31.11	7749	11027.1	50614.1	121768	11.2984	0.00144066	0.0119299	11.8138	0.000993875	0.00877077	7.47232	0.0220134	0.117894	3.82603	0.187879	0.603188	4.34152	0.138024	0.58322	-0.515484	0.855367	1
Cytochrome c1, heme protein, mitochondrial	CYC1	P08574	CY1_HUMAN	This is the heme-containing component of the cytochrome b-c1 complex, which accepts electrons from Rieske protein and transfers electrons to cytochrome c in the mitochondrial respiratory chain.	Cytochrome c1, heme protein, mitochondrial OS=Homo sapiens GN=CYC1 PE=1 SV=3	Homo sapiens	9.18	35764.2	6028.07	10	44	14227	19106.9	15954.4	17453.2	3.65825	0.0933052	0.214053	3.52782	0.104559	0.227224	3.68833	0.0908655	0.27579	-0.0300799	0.987786	1	-0.160511	0.934902	1	0.130431	0.94708	1
Plectin	PLEC	Q15149	PLEC_HUMAN	Interlinks intermediate filaments with microtubules and microfilaments and anchors intermediate filaments to desmosomes or hemidesmosomes. Could also bind muscle proteins such as actin to membrane complexes in muscle. May be involved not only in the filaments network, but also in the regulation of their dynamics. Structural component of muscle. Isoform 9 plays a major role in the maintenance of m…	Plectin OS=Homo sapiens GN=PLEC PE=1 SV=3	Homo sapiens	5.63	533787	6012.9	367	67.95	104399	138053	233703	212403	1.03041	0.0132891	0.0562422	1.18549	0.00552978	0.0301446	0.436536	0.256322	0.480463	0.593876	0.108599	0.51451	0.748954	0.0477265	0.390754	-0.155079	0.663401	1
Translationally-controlled tumor protein	TPT1	P13693	TCTP_HUMAN	Involved in calcium binding and microtubule stabilization.	Translationally-controlled tumor protein OS=Homo sapiens GN=TPT1 PE=1 SV=1	Homo sapiens	4.64	19709.5	6001.81	10	40.12	53029.4	46797.7	32150.5	27271.5	2.96659	0.229326	0.385254	2.87277	0.243743	0.398629	3.05286	0.216661	0.437593	-0.0862765	0.969737	1	-0.180099	0.936883	1	0.0938225	0.967092	1
Heterogeneous nuclear ribonucleoprotein U	HNRNPU	Q00839	HNRPU_HUMAN	Component of the CRD-mediated complex that promotes MYC mRNA stabilization. Binds to pre-mRNA. Has high affinity for scaffold-attached region (SAR) DNA. Binds to double- and single-stranded DNA and RNA. Plays a role in the circadian regulation of the core clock component ARNTL/BMAL1 transcription (By similarity).	Heterogeneous nuclear ribonucleoprotein U OS=Homo sapiens GN=HNRNPU PE=1 SV=6	Homo sapiens	5.65	91325.9	5950.53	48	52.36	291057	131354	114133	131891	-0.999009	0.0803389	0.193566	-1.32785	0.0244857	0.0851483	-0.992713	0.0820897	0.260262	-0.00629617	0.990207	1	-0.335137	0.516317	0.868272	0.328841	0.524128	1
Rho-related GTP-binding protein RhoG	RHOG	P84095	RHOG_HUMAN	Required for the formation of membrane ruffles during macropinocytosis. Plays a role in cell migration and is required for the formation of cup-like structures during trans-endothelial migration of leukocytes. In case of Salmonella enterica infection, activated by SopB and ARHGEF26/SGEF, which induces cytoskeleton rearrangements and promotes bacterial entry.	Rho-related GTP-binding protein RhoG OS=Homo sapiens GN=RHOG PE=1 SV=1	Homo sapiens	8.08	21764.7	5946.56	11	54.97	32102.4	28435	57691.8	43441.3	0.429984	0.850042	0.92797	0.915785	0.687774	0.813208	-3.09228	0.185769	0.40971	3.52227	0.114193	0.523611	4.00807	0.0753685	0.47944	-0.485801	0.820804	1
Fructose-1,6-bisphosphatase 1	FBP1	P09467	F16P1_HUMAN	Catalyzes the hydrolysis of fructose 1,6-bisphosphate to fructose 6-phosphate in the presence of divalent cations, acting as a rate-limiting enzyme in gluconeogenesis. Plays a role in regulating glucose sensing and insulin secretion of pancreatic beta-cells. Appears to modulate glycerol gluconeogenesis in liver. Important regulator of appetite and adiposity; increased expression of the protein in…	Fructose-1,6-bisphosphatase 1 OS=Homo sapiens GN=FBP1 PE=1 SV=5	Homo sapiens	6.59	37241.7	5945.67	21	63.02	62545.2	114501	109856	111355	0.583117	0.416714	0.565229	0.784578	0.278441	0.431584	0.513165	0.473766	0.683512	0.0699524	0.916853	1	0.271413	0.686144	0.968345	-0.201461	0.763956	1
Ras-related protein Rab-15	RAB15	P59190	RAB15_HUMAN	May act in concert with RAB3A in regulating aspects of synaptic vesicle membrane flow within the nerve terminal.	Ras-related protein Rab-15 OS=Homo sapiens GN=RAB15 PE=1 SV=1	Homo sapiens	5.39	24675.8	5927.23	8	61.32	33040.2	24161.8	8114.94	6705.71	-0.91396	0.356723	0.511728	-0.467759	0.633829	0.767578	0.34621	0.723989	0.881068	-1.26017	0.184071	0.599305	-0.813969	0.383307	0.809764	-0.446201	0.629867	1
Alcohol dehydrogenase [NADP(+)]	AKR1A1	P14550	AK1A1_HUMAN	Catalyzes the NADPH-dependent reduction of a variety of aromatic and aliphatic aldehydes to their corresponding alcohols. Catalyzes the reduction of mevaldate to mevalonic acid and of glyceraldehyde to glycerol. Has broad substrate specificity. In vitro substrates include succinic semialdehyde, 4-nitrobenzaldehyde, 1,2-naphthoquinone, methylglyoxal, and D-glucuronic acid. Plays a role in the acti…	Alcohol dehydrogenase [NADP(+)] OS=Homo sapiens GN=AKR1A1 PE=1 SV=3	Homo sapiens	6.34	36915.3	5919.98	24	72.31	97902	168517	72408.9	70963.7	-0.108309	0.886347	0.953058	-0.109984	0.884602	0.954022	0.695105	0.365055	0.586115	-0.803414	0.269838	0.704103	-0.805089	0.268878	0.726692	0.00167526	0.998128	1
Proteasome subunit alpha type-5	PSMA5	P28066	PSA5_HUMAN	Component of the 20S core proteasome complex involved in the proteolytic degradation of most intracellular proteins. This complex plays numerous essential roles within the cell by associating with different regulatory particles. Associated with two 19S regulatory particles, forms the 26S proteasome and thus participates in the ATP-dependent degradation of ubiquitinated proteins. The 26S proteasom…	Proteasome subunit alpha type-5 OS=Homo sapiens GN=PSMA5 PE=1 SV=3	Homo sapiens	4.55	26582.2	5906.52	12	61	68399.1	41819.8	51020.2	53633	-0.352327	0.463854	0.610955	-0.496799	0.305589	0.460289	-0.739962	0.134343	0.342833	0.387635	0.394077	0.7985	0.243163	0.590361	0.901483	0.144472	0.748381	1
HLA class II histocompatibility antigen, DRB1-1 beta chain	HLA-DRB1	P04229	2B11_HUMAN	(Microbial infection) Acts as a receptor for Epstein-Barr virus on lymphocytes.	HLA class II histocompatibility antigen, DRB1-1 beta chain OS=Homo sapiens GN=HLA-DRB1 PE=1 SV=2	Homo sapiens	7.6	30313.3	5895.52	13	55.26	4383.15	0	8377.03	23507	2.17966	0.00424939	0.025308	0.693702	0.30624	0.461077	-12.0029	2.70666e-12	1.75305e-10	14.1826	7.7595e-14	1.56354e-11	12.6966	4.45854e-13	8.98396e-11	1.48596	0.0286674	0.681537
Nuclear transport factor 2	NUTF2	P61970	NTF2_HUMAN	Mediates the import of GDP-bound RAN from the cytoplasm into the nucleus which is essential for the function of RAN in cargo receptor-mediated nucleocytoplasmic transport. Thereby, plays indirectly a more general role in cargo receptor-mediated nucleocytoplasmic transport. Interacts with GDP-bound RAN in the cytosol, recruits it to the nuclear pore complex via its interaction with nucleoporins an…	Nuclear transport factor 2 OS=Homo sapiens GN=NUTF2 PE=1 SV=1	Homo sapiens	4.95	14649.6	5888.17	4	27.56	13173.1	40535.1	43400.9	34998.8	4.81242	0.028111	0.0988931	5.13058	0.0203741	0.0756516	5.04519	0.0222244	0.117952	-0.232763	0.90313	1	0.0853901	0.96438	1	-0.318153	0.867902	1
Malectin	MLEC	Q14165	MLEC_HUMAN	Carbohydrate-binding protein with a strong ligand preference for Glc2-N-glycan. May play a role in the early steps of protein N-glycosylation (By similarity).	Malectin OS=Homo sapiens GN=MLEC PE=1 SV=1	Homo sapiens	5.11	32405	5887.08	14	63.7	355745	50429.7	44256.3	26030.5	-2.98036	0.00637732	0.0342167	-2.48393	0.0188752	0.0715459	-2.35822	0.0246757	0.12731	-0.622141	0.498422	0.854336	-0.125717	0.89044	1	-0.496424	0.588104	1
Sodium/potassium-transporting ATPase subunit alpha-1	ATP1A1	P05023	AT1A1_HUMAN	This is the catalytic component of the active enzyme, which catalyzes the hydrolysis of ATP coupled with the exchange of sodium and potassium ions across the plasma membrane. This action creates the electrochemical gradient of sodium and potassium ions, providing the energy for active transport of various nutrients.	Sodium/potassium-transporting ATPase subunit alpha-1 OS=Homo sapiens GN=ATP1A1 PE=1 SV=1	Homo sapiens	5.2	114208	5871.28	55	51.03	121080	96963.4	47835	47342.7	-1.36898	0.0571083	0.155388	-1.48881	0.0404167	0.121956	-0.563929	0.41128	0.625193	-0.805053	0.219534	0.640412	-0.924886	0.161415	0.606841	0.119833	0.851608	1
Beta-centractin	ACTR1B	P42025	ACTY_HUMAN	Component of a multi-subunit complex involved in microtubule based vesicle motility. It is associated with the centrosome.	Beta-centractin OS=Homo sapiens GN=ACTR1B PE=1 SV=1	Homo sapiens	5.96	42407.5	5849.95	16	39.36	12827.9	20563.1	6515.1	7665.76	-0.0547763	0.9497	0.994388	-0.246296	0.776939	0.878149	0.562391	0.51989	0.720203	-0.617167	0.454867	0.830976	-0.808686	0.330441	0.780865	0.191519	0.815172	1
HLA class I histocompatibility antigen, A-24 alpha chain	HLA-A	P05534	1A24_HUMAN	Involved in the presentation of foreign antigens to the immune system.	HLA class I histocompatibility antigen, A-24 alpha chain OS=Homo sapiens GN=HLA-A PE=1 SV=2	Homo sapiens	5.88	40973.8	5846.49	18	49.32	7624.04	3678.48	19626.1	3384.14	2.80899	0.160556	0.305048	5.19185	0.0150322	0.0608504	2.46416	0.215162	0.436705	0.344832	0.850562	1	2.72769	0.14912	0.588746	-2.38286	0.204168	1
Alpha-centractin	ACTR1A	P61163	ACTZ_HUMAN	Component of a multi-subunit complex involved in microtubule based vesicle motility. It is associated with the centrosome.	Alpha-centractin OS=Homo sapiens GN=ACTR1A PE=1 SV=1	Homo sapiens	6.18	42727.9	5840.4	21	58.24	198604	31051	28847.3	25796.4	-1.26842	0.138326	0.275362	-1.12611	0.185139	0.334079	-1.15692	0.174036	0.394326	-0.111505	0.88625	1	0.0308104	0.968461	1	-0.142315	0.855159	1
Eukaryotic translation initiation factor 6	EIF6	P56537	IF6_HUMAN	Binds to the 60S ribosomal subunit and prevents its association with the 40S ribosomal subunit to form the 80S initiation complex in the cytoplasm. Behaves as a stimulatory translation initiation factor downstream insulin/growth factors. Is also involved in ribosome biogenesis. Associates with pre-60S subunits in the nucleus and is involved in its nuclear export. Cytoplasmic release of TIF6 from …	Eukaryotic translation initiation factor 6 OS=Homo sapiens GN=EIF6 PE=1 SV=1	Homo sapiens	4.37	27112.4	5828.05	8	60.41	58651.7	36992.8	33068.9	37884.5	-0.449043	0.616104	0.74487	-1.01562	0.264305	0.417028	-0.86435	0.339546	0.563686	0.415308	0.62278	0.923476	-0.151273	0.857335	1	0.56658	0.503547	1
Lamin-B1	LMNB1	P20700	LMNB1_HUMAN	Lamins are components of the nuclear lamina, a fibrous layer on the nucleoplasmic side of the inner nuclear membrane, which is thought to provide a framework for the nuclear envelope and may also interact with chromatin.	Lamin-B1 OS=Homo sapiens GN=LMNB1 PE=1 SV=2	Homo sapiens	4.92	66693.6	5826.44	55	71.16	56279.3	53661.9	75767.3	85963.3	0.548099	0.192751	0.346614	0.409468	0.324925	0.479303	-0.0854915	0.834797	0.951753	0.633591	0.11483	0.525385	0.49496	0.211221	0.644637	0.138631	0.720177	1
Isochorismatase domain-containing protein 2	ISOC2	Q96AB3	ISOC2_HUMAN		Isochorismatase domain-containing protein 2 OS=Homo sapiens GN=ISOC2 PE=1 SV=1	Homo sapiens	7.75	22622.4	5826.38	5	48.29	27295.8	20908	5077.17	0	-7.15787	0.1064	0.234427	-2.23432	0.600905	0.737558	-1.47213	0.729725	0.885484	-5.68574	0.168817	0.59857	-0.762198	0.849326	1	-4.92354	0.230057	1
Glutathione S-transferase kappa 1	GSTK1	Q9Y2Q3	GSTK1_HUMAN	Significant glutathione conjugating activity is found only with the model substrate, 1-chloro-2,4-dinitrobenzene (CDNB).	Glutathione S-transferase kappa 1 OS=Homo sapiens GN=GSTK1 PE=1 SV=3	Homo sapiens	8.73	25611	5807.02	10	50	6822.75	19451.5	14473.1	25963.7	8.279	0.0137731	0.0576543	7.3896	0.0252495	0.0871361	4.94369	0.118515	0.318889	3.33531	0.255254	0.683251	2.44591	0.399737	0.822832	0.889402	0.757179	1
Sorcin	SRI	P30626	SORCN_HUMAN	Calcium-binding protein that modulates excitation-contraction coupling in the heart. Contributes to calcium homeostasis in the heart sarcoplasmic reticulum. Modulates the activity of RYR2 calcium channels.	Sorcin OS=Homo sapiens GN=SRI PE=1 SV=1	Homo sapiens	5.16	21961.6	5791.35	12	59.6	16793.1	31336.8	35075.8	59890.5	1.63746	0.0163045	0.0653014	0.986194	0.125976	0.254408	0.735425	0.246278	0.472119	0.902036	0.136868	0.557691	0.250769	0.669291	0.956664	0.651266	0.27497	1
Adenine phosphoribosyltransferase	APRT	P07741	APT_HUMAN	Catalyzes a salvage reaction resulting in the formation of AMP, that is energically less costly than de novo synthesis.	Adenine phosphoribosyltransferase OS=Homo sapiens GN=APRT PE=1 SV=2	Homo sapiens	5.66	19778.9	5773.26	9	57.78	55640	23832.1	24937.5	14226.2	-0.840101	0.825706	0.913338	-0.0951643	0.980084	1	2.65989	0.488619	0.695657	-3.49999	0.33717	0.758585	-2.75505	0.44748	0.842697	-0.744936	0.835908	1
Complement C1q subcomponent subunit C	C1QC	P02747	C1QC_HUMAN	C1q associates with the proenzymes C1r and C1s to yield C1, the first component of the serum complement system. The collagen-like regions of C1q interact with the Ca(2+)-dependent C1r(2)C1s(2) proenzyme complex, and efficient activation of C1 takes place on interaction of the globular heads of C1q with the Fc regions of IgG or IgM antibody present in immune complexes.	Complement C1q subcomponent subunit C OS=Homo sapiens GN=C1QC PE=1 SV=3	Homo sapiens	8.54	26001.8	5766.95	10	53.06	14476	56878.4	51853.5	56592.9	8.81406	0.00200436	0.0148061	8.59556	0.00243348	0.0167163	7.86741	0.00464042	0.0431559	0.946645	0.681203	0.958759	0.728151	0.751742	1	0.218494	0.924267	1
Keratin, type I cytoskeletal 20	KRT20	P35900	K1C20_HUMAN	Plays a significant role in maintaining keratin filament organization in intestinal epithelia. When phosphorylated, plays a role in the secretion of mucin in the small intestine (By similarity).	Keratin, type I cytoskeletal 20 OS=Homo sapiens GN=KRT20 PE=1 SV=1	Homo sapiens	5.39	48543.7	5745.97	18	49.76	4084.36	4208.81	16100.6	30473.4	2.00688	0.38083	0.531087	0.665413	0.768974	0.872675	-7.65783	0.00330486	0.0336706	9.66471	0.00028135	0.0129025	8.32324	0.00107978	0.0403749	1.34147	0.531941	1
Collagen alpha-1(XIV) chain	COL14A1	Q05707	COEA1_HUMAN	Plays an adhesive role by integrating collagen bundles. It is probably associated with the surface of interstitial collagen fibrils via COL1. The COL2 domain may then serve as a rigid arm which sticks out from the fibril and protrudes the large N-terminal globular domain into the extracellular space, where it might interact with other matrix molecules or cell surface receptors (By similarity).	Collagen alpha-1(XIV) chain OS=Homo sapiens GN=COL14A1 PE=1 SV=3	Homo sapiens	4.99	194599	5682.12	80	51.5	50843	271251	175571	193064	6.05246	0.0170359	0.0675291	5.79751	0.0214119	0.0778187	6.58733	0.0104741	0.0701442	-0.534869	0.806475	1	-0.789815	0.717843	0.992989	0.254945	0.906977	1
ATP synthase subunit e, mitochondrial	ATP5I	P56385	ATP5I_HUMAN	Mitochondrial membrane ATP synthase (F(1)F(0) ATP synthase or Complex V) produces ATP from ADP in the presence of a proton gradient across the membrane which is generated by electron transport complexes of the respiratory chain. F-type ATPases consist of two structural domains, F(1) - containing the extramembraneous catalytic core, and F(0) - containing the membrane proton channel, linked togethe…	ATP synthase subunit e, mitochondrial OS=Homo sapiens GN=ATP5I PE=1 SV=2	Homo sapiens	9.74	7933.22	5681.95	2	30.43	16845.8	2996	2341	4995.5	-5.56467	0.167012	0.312889	-8.21721	0.0481805	0.13545	-8.14606	0.0499281	0.19535	2.58139	0.486732	0.848866	-0.0711556	0.984587	1	2.65254	0.474988	1
Short-chain specific acyl-CoA dehydrogenase, mitochondrial	ACADS	P16219	ACADS_HUMAN	Introduces a double bond at position 2 in saturated acyl-CoA's of short chain length, i.e. less than 6 carbon atoms.	Short-chain specific acyl-CoA dehydrogenase, mitochondrial OS=Homo sapiens GN=ACADS PE=1 SV=1	Homo sapiens	7.99	44639.5	5681.23	10	33.01	39683.2	21366	7365	9833.1	1.71185	0.661087	0.784294	-3.79644	0.336497	0.490348	-0.484687	0.900938	0.989124	2.19654	0.551745	0.884304	-3.31175	0.372879	0.800677	5.50829	0.146665	1
Complement component C8 gamma chain	C8G	P07360	CO8G_HUMAN	C8 is a constituent of the membrane attack complex. C8 binds to the C5B-7 complex, forming the C5B-8 complex. C5-B8 binds C9 and acts as a catalyst in the polymerization of C9. The gamma subunit seems to be able to bind retinol.	Complement component C8 gamma chain OS=Homo sapiens GN=C8G PE=1 SV=3	Homo sapiens	8.47	22448.6	5669.68	6	38.61	0	18840.2	23395.1	20323.7	14.078	6.7105e-06	0.000190148	14.2988	5.56281e-06	0.000148355	11.3007	8.0032e-05	0.00194131	2.77736	0.192584	0.609096	2.99812	0.161331	0.606841	-0.220764	0.915284	1
Core histone macro-H2A.1	H2AFY	O75367	H2AY_HUMAN	Variant histone H2A which replaces conventional H2A in a subset of nucleosomes where it represses transcription. Nucleosomes wrap and compact DNA into chromatin, limiting DNA accessibility to the cellular machineries which require DNA as a template. Histones thereby play a central role in transcription regulation, DNA repair, DNA replication and chromosomal stability. DNA accessibility is regulat…	Core histone macro-H2A.1 OS=Homo sapiens GN=H2AFY PE=1 SV=4	Homo sapiens	10.23	39788.2	5659.14	18	46.24	37279	91564.3	110255	96710.2	5.28002	0.0284743	0.0996875	5.46799	0.0239728	0.0840091	5.20639	0.0304458	0.14576	0.0736342	0.972074	1	0.261607	0.901043	1	-0.187973	0.9288	1
Eukaryotic translation initiation factor 5A-1	EIF5A	P63241	IF5A1_HUMAN	mRNA-binding protein involved in translation elongation. Has an important function at the level of mRNA turnover, probably acting downstream of decapping. Involved in actin dynamics and cell cycle progression, mRNA decay and probably in a pathway involved in stress response and maintenance of cell wall integrity. With syntenin SDCBP, functions as a regulator of p53/TP53 and p53/TP53-dependent apo…	Eukaryotic translation initiation factor 5A-1 OS=Homo sapiens GN=EIF5A PE=1 SV=2	Homo sapiens	4.9	17060.4	5656.91	12	55.84	20024.1	65613.5	28343.3	40342.9	1.04731	0.0393389	0.123214	0.586389	0.227436	0.381372	1.74333	0.00177495	0.0222032	-0.696021	0.133523	0.553271	-1.15694	0.0181816	0.246768	0.460916	0.31097	1
HLA class II histocompatibility antigen, DRB1-15 beta chain	HLA-DRB1	P01911	2B1F_HUMAN	Binds peptides derived from antigens that access the endocytic route of antigen presenting cells (APC) and presents them on the cell surface for recognition by the CD4 T-cells. The peptide binding cleft accommodates peptides of 10-30 residues. The peptides presented by MHC class II molecules are generated mostly by degradation of proteins that access the endocytic route, where they are processed …	HLA class II histocompatibility antigen, DRB1-15 beta chain OS=Homo sapiens GN=HLA-DRB1 PE=1 SV=2	Homo sapiens	7.67	30308.3	5648.57	15	59.4	0	8031.41	20704.2	16542.6	13.799	5.75011e-12	3.06701e-10	13.9867	4.66114e-12	2.48617e-10	12.4813	2.71068e-11	1.61174e-09	1.31772	0.0965074	0.490241	1.50543	0.0607024	0.433979	-0.187716	0.804767	1
Leukotriene A-4 hydrolase	LTA4H	P09960	LKHA4_HUMAN	Epoxide hydrolase that catalyzes the final step in the biosynthesis of the proinflammatory mediator leukotriene B4. Has also aminopeptidase activity.	Leukotriene A-4 hydrolase OS=Homo sapiens GN=LTA4H PE=1 SV=2	Homo sapiens	5.74	69912.7	5646.31	44	70.38	119737	70563.8	32673.7	41691	-1.43947	0.0436543	0.133278	-1.75764	0.0165635	0.0655133	-1.34865	0.0569236	0.211322	-0.0908238	0.885444	1	-0.408993	0.519088	0.868272	0.318169	0.61506	1
Glutamine--fructose-6-phosphate aminotransferase [isomerizing] 1	GFPT1	Q06210	GFPT1_HUMAN	Controls the flux of glucose into the hexosamine pathway. Most likely involved in regulating the availability of precursors for N- and O-linked glycosylation of proteins. Regulates the circadian expression of clock genes ARNTL/BMAL1 and CRY1.	Glutamine--fructose-6-phosphate aminotransferase [isomerizing] 1 OS=Homo sapiens GN=GFPT1 PE=1 SV=3	Homo sapiens	6.67	79605	5636.12	43	68.96	255421	104103	45182.1	45624.9	-2.41382	0.00270156	0.0183032	-2.28765	0.00400195	0.0239522	-1.22364	0.0919763	0.277075	-1.19018	0.0829654	0.453355	-1.06401	0.117814	0.559278	-0.126172	0.847185	1
Eukaryotic translation initiation factor 5A-2	EIF5A2	Q9GZV4	IF5A2_HUMAN	mRNA-binding protein involved in translation elongation. Has an important function at the level of mRNA turnover, probably acting downstream of decapping. Involved in actin dynamics and cell cycle progression, mRNA decay and probably in a pathway involved in stress response and maintenance of cell wall integrity. Functions as a regulator of apoptosis. Mediates effects of polyamines on neuronal pr…	Eukaryotic translation initiation factor 5A-2 OS=Homo sapiens GN=EIF5A2 PE=1 SV=3	Homo sapiens	5.24	17135.4	5624.74	11	56.21	14199.9	31440.5	28343.3	0	-13.6676	7.36047e-16	1.33482e-13	1.08938	0.0262221	0.0896866	1.16818	0.0183152	0.104078	-14.8358	7.62891e-17	6.85991e-14	-0.0788021	0.853554	1	-14.757	8.31265e-17	3.98476e-14
SH3 domain-binding glutamic acid-rich-like protein 3	SH3BGRL3	Q9H299	SH3L3_HUMAN	Could act as a modulator of glutaredoxin biological activity.	SH3 domain-binding glutamic acid-rich-like protein 3 OS=Homo sapiens GN=SH3BGRL3 PE=1 SV=1	Homo sapiens	4.62	10494.8	5619.88	3	29.03	44950.5	13416.7	10445.3	19016.3	0.761774	0.862054	0.936156	0.267907	0.951252	0.997165	5.97391	0.184901	0.40927	-5.21213	0.218079	0.638397	-5.706	0.17952	0.607659	0.493866	0.904868	1
Transmembrane emp24 domain-containing protein 4	TMED4	Q7Z7H5	TMED4_HUMAN	Involved in vesicular protein trafficking, mainly in the early secretory pathway. targeting. Involved in the maintenance of the Golgi apparatus. Appears to play a role in the biosynthesis of secreted cargo including processing. Involved in endoplasmic reticulum stress response. May play a role in the regulation of heat-shock response and apoptosis (By similarity).	Transmembrane emp24 domain-containing protein 4 OS=Homo sapiens GN=TMED4 PE=1 SV=1	Homo sapiens	8.45	26113.9	5613.19	10	36.12	1720.12	13855.1	10726.7	9110.73	7.89285	0.000691773	0.0071272	8.07915	0.000561901	0.00561436	7.81141	0.000757734	0.0115475	0.0814361	0.964135	1	0.267742	0.882511	1	-0.186306	0.918078	1
UMP-CMP kinase	CMPK1	P30085	KCY_HUMAN	Catalyzes the phosphorylation of pyrimidine nucleoside monophosphates at the expense of ATP. Plays an important role in de novo pyrimidine nucleotide biosynthesis. Has preference for UMP and CMP as phosphate acceptors. Also displays broad nucleoside diphosphate kinase activity.	UMP-CMP kinase OS=Homo sapiens GN=CMPK1 PE=1 SV=3	Homo sapiens	5.26	22450.5	5598.78	10	47.45	49366.6	35530.5	30440.9	32664.4	-0.66803	0.355447	0.510375	-0.872128	0.231923	0.386751	-0.938272	0.199947	0.424843	0.270242	0.688521	0.963451	0.0661439	0.921656	1	0.204098	0.761832	1
OCIA domain-containing protein 2	OCIAD2	Q56VL3	OCAD2_HUMAN		OCIA domain-containing protein 2 OS=Homo sapiens GN=OCIAD2 PE=1 SV=1	Homo sapiens	9.32	17295.7	5597.61	6	26.62	3646	3337.5	34144.6	13851	10.7798	0.00744689	0.0383119	8.98034	0.0214339	0.0778187	1.70598	0.63532	0.817451	9.0738	0.0147489	0.196602	7.27436	0.0437413	0.372417	1.79944	0.596037	1
Ras-related protein Rab-3D	RAB3D	O95716	RAB3D_HUMAN	Protein transport. Probably involved in regulated exocytosis (By similarity).	Ras-related protein Rab-3D OS=Homo sapiens GN=RAB3D PE=1 SV=1	Homo sapiens	4.57	24495.3	5592.65	16	72.6	60849.1	48699.7	7071.21	11808	-2.52755	0.00149345	0.012118	-3.06107	0.000273766	0.0030933	-0.614269	0.367991	0.58677	-1.91328	0.007367	0.128329	-2.44681	0.00120199	0.0429397	0.533529	0.406017	1
Dolichyl-diphosphooligosaccharide--protein glycosyltransferase 48 kDa subunit	DDOST	P39656	OST48_HUMAN	Essential subunit of the N-oligosaccharyl transferase (OST) complex which catalyzes the transfer of a high mannose oligosaccharide from a lipid-linked oligosaccharide donor to an asparagine residue within an Asn-X-Ser/Thr consensus motif in nascent polypeptide chains.	Dolichyl-diphosphooligosaccharide--protein glycosyltransferase 48 kDa subunit OS=Homo sapiens GN=DDOST PE=1 SV=4	Homo sapiens	6.08	50972	5559.39	18	52.19	30012.1	188281	53784.4	33757.9	0.976269	0.236689	0.391958	1.66241	0.0524254	0.143075	3.06488	0.00135162	0.0186401	-2.08861	0.0129928	0.181949	-1.40247	0.0792642	0.483178	-0.686136	0.373122	1
Coatomer subunit gamma-1	COPG1	Q9Y678	COPG1_HUMAN	The coatomer is a cytosolic protein complex that binds to dilysine motifs and reversibly associates with Golgi non-clathrin-coated vesicles, which further mediate biosynthetic protein transport from the ER, via the Golgi up to the trans Golgi network. Coatomer complex is required for budding from Golgi membranes, and is essential for the retrograde Golgi-to-ER transport of dilysine-tagged protein…	Coatomer subunit gamma-1 OS=Homo sapiens GN=COPG1 PE=1 SV=1	Homo sapiens	5.17	99030.1	5556.21	54	64.53	149366	97228.3	57490.7	44555	-1.80452	0.000905969	0.00852247	-1.37912	0.00687868	0.0354893	-0.683868	0.144451	0.358851	-1.12065	0.0167581	0.207808	-0.695252	0.117441	0.559212	-0.425398	0.326588	1
Putative heat shock protein HSP 90-beta-3	HSP90AB3P	Q58FF7	H90B3_HUMAN	Putative molecular chaperone that may promote the maturation, structural maintenance and proper regulation of specific target proteins.	Putative heat shock protein HSP 90-beta-3 OS=Homo sapiens GN=HSP90AB3P PE=5 SV=1	Homo sapiens	4.51	68667.1	5545.93	39	54.1	66458.9	16599.4	20653.6	31415.8	-1.02683	0.0448304	0.135162	-1.71663	0.0021774	0.0153348	-2.04475	0.0004989	0.00804226	1.01792	0.0360202	0.292216	0.328122	0.471872	0.848016	0.689803	0.14071	1
Cathepsin B	CTSB	P07858	CATB_HUMAN	Thiol protease which is believed to participate in intracellular degradation and turnover of proteins. Has also been implicated in tumor invasion and metastasis.	Cathepsin B OS=Homo sapiens GN=CTSB PE=1 SV=3	Homo sapiens	5.85	38791.1	5545.78	23	74.34	43079.3	29867.2	99822.5	136082	1.73071	0.00791797	0.0400536	1.21924	0.0486531	0.136266	-0.470065	0.423209	0.635731	2.20077	0.00084217	0.030984	1.6893	0.00632262	0.128832	0.511472	0.356923	1
Heterogeneous nuclear ribonucleoprotein M	HNRNPM	P52272	HNRPM_HUMAN	Pre-mRNA binding protein in vivo, binds avidly to poly(G) and poly(U) RNA homopolymers in vitro. Involved in splicing. Acts as a receptor for carcinoembryonic antigen in Kupffer cells, may initiate a series of signaling events leading to tyrosine phosphorylation of proteins and induction of IL-1 alpha, IL-6, IL-10 and tumor necrosis factor alpha cytokines.	Heterogeneous nuclear ribonucleoprotein M OS=Homo sapiens GN=HNRNPM PE=1 SV=3	Homo sapiens	9	77801.1	5535.07	51	60.14	169286	81632.6	62891.5	65448.2	-1.59301	0.0193724	0.0746692	-1.48883	0.0273108	0.0920048	-1.11613	0.0875984	0.27086	-0.476883	0.422084	0.814741	-0.372706	0.528764	0.87203	-0.104177	0.859444	1
40S ribosomal protein S30	FAU	P62861	RS30_HUMAN		40S ribosomal protein S30 OS=Homo sapiens GN=FAU PE=1 SV=1	Homo sapiens	12.56	6647.87	5531.71	3	28.81	8973.75	67422.5	39629.1	37925.4	2.09561	0.000304901	0.00368625	2.16558	0.000222154	0.00263318	2.82793	1.26506e-05	0.000473027	-0.732327	0.109837	0.514737	-0.66235	0.145305	0.587933	-0.0699773	0.873615	1
14-3-3 protein sigma	SFN	P31947	1433S_HUMAN	p53-regulated inhibitor of G2/M progression.	14-3-3 protein sigma OS=Homo sapiens GN=SFN PE=1 SV=1	Homo sapiens	4.48	27888.2	5514.01	16	56.85	16052.2	31858.6	82438.4	58047.3	1.88874	0.007546	0.0385548	2.30538	0.00180949	0.0135886	0.484284	0.445766	0.658258	1.40446	0.0284549	0.276504	1.8211	0.00652278	0.132168	-0.416643	0.485902	1
Dermatopontin	DPT	Q07507	DERM_HUMAN	Seems to mediate adhesion by cell surface integrin binding. May serve as a communication link between the dermal fibroblast cell surface and its extracellular matrix environment. Enhances TGFB1 activity. Inhibits cell proliferation. Accelerates collagen fibril formation, and stabilizes collagen fibrils against low-temperature dissociation (By similarity).	Dermatopontin OS=Homo sapiens GN=DPT PE=1 SV=2	Homo sapiens	4.5	24575.2	5513.31	10	57.21	25489.8	90001.8	53892.5	68906.2	4.90078	0.0382477	0.121369	4.64887	0.0479295	0.135074	5.33302	0.0257534	0.129964	-0.432238	0.835581	1	-0.68415	0.742779	0.998169	0.251912	0.903679	1
Dolichol-phosphate mannosyltransferase subunit 3	DPM3	Q9P2X0	DPM3_HUMAN	Stabilizer subunit of the dolichol-phosphate mannose (DPM) synthase complex; tethers catalytic subunit DPM1 to the ER.	Dolichol-phosphate mannosyltransferase subunit 3 OS=Homo sapiens GN=DPM3 PE=1 SV=2	Homo sapiens	5.58	10264.8	5511.36	2	23.91	55452.8	57880.2	23851.8	23495.3	-6.98324	0.0680867	0.173682	-1.51859	0.676474	0.802742	-3.07279	0.402398	0.616048	-3.91045	0.262561	0.695625	1.55419	0.65073	0.944144	-5.46464	0.124035	0.971648
Ras-related protein Rab-35	RAB35	Q15286	RAB35_HUMAN	The small GTPases Rab are key regulators of intracellular membrane trafficking, from the formation of transport vesicles to their fusion with membranes. Rabs cycle between an inactive GDP-bound form and an active GTP-bound form that is able to recruit to membranes different sets of downstream effectors directly responsible for vesicle formation, movement, tethering and fusion. That Rab is involve…	Ras-related protein Rab-35 OS=Homo sapiens GN=RAB35 PE=1 SV=1	Homo sapiens	8.39	23310.4	5502.65	11	63.68	9375.62	20569.4	22534.6	9790.93	0.20729	0.692311	0.812888	1.38226	0.0160265	0.0640781	1.05309	0.0571776	0.211832	-0.845799	0.10009	0.499347	0.329175	0.50698	0.867135	-1.17497	0.0274334	0.681537
Membrane-associated progesterone receptor component 2	PGRMC2	O15173	PGRC2_HUMAN	Receptor for steroids.	Membrane-associated progesterone receptor component 2 OS=Homo sapiens GN=PGRMC2 PE=1 SV=1	Homo sapiens	4.54	23875.5	5496.25	17	51.57	41535.8	32476.6	11744.3	15863.2	-1.02257	0.251207	0.409128	-1.46023	0.108335	0.231526	-0.921248	0.299418	0.520857	-0.101319	0.902032	1	-0.538986	0.515284	0.868272	0.437667	0.596446	1
Lactoylglutathione lyase	GLO1	Q04760	LGUL_HUMAN	Catalyzes the conversion of hemimercaptal, formed from methylglyoxal and glutathione, to S-lactoylglutathione. Involved in the regulation of TNF-induced transcriptional activity of NF-kappa-B. Required for normal osteoclastogenesis.	Lactoylglutathione lyase OS=Homo sapiens GN=GLO1 PE=1 SV=4	Homo sapiens	4.94	21005.9	5495.2	11	60.33	8814.5	22683.4	16234.1	21784.5	4.49874	0.0343532	0.113336	4.24463	0.0443618	0.129283	4.52663	0.0333931	0.154881	-0.0278926	0.98807	1	-0.282	0.879879	1	0.254108	0.891675	1
CDGSH iron-sulfur domain-containing protein 2	CISD2	Q8N5K1	CISD2_HUMAN	Regulator of autophagy that contributes to antagonize BECN1-mediated cellular autophagy at the endoplasmic reticulum. Participates in the interaction of BCL2 with BECN1 and is required for BCL2-mediated depression of endoplasmic reticulum Ca(2+) stores during autophagy. Contributes to BIK-initiated autophagy, while it is not involved in BIK-dependent activation of caspases. Involved in life span …	CDGSH iron-sulfur domain-containing protein 2 OS=Homo sapiens GN=CISD2 PE=1 SV=1	Homo sapiens	10.03	15506.3	5479.19	5	33.33	34591.2	27508.5	17983.6	15478.6	-1.23075	0.0895573	0.208622	-1.1276	0.117287	0.242947	-0.67382	0.337469	0.563017	-0.556925	0.398865	0.801486	-0.453776	0.490218	0.858532	-0.103149	0.874492	1
Protein FAM162A	FAM162A	Q96A26	F162A_HUMAN	Proposed to be involved in regulation of apoptosis; the exact mechanism may differ between cell types/tissues. May be involved in hypoxia-induced cell death of transformed cells implicating cytochrome C release and caspase activation (such as CASP9) and inducing mitochondrial permeability transition. May be involved in hypoxia-induced cell death of neuronal cells probably by promoting release of …	Protein FAM162A OS=Homo sapiens GN=FAM162A PE=1 SV=2	Homo sapiens	10.23	17570.5	5464.52	9	47.4	13329.3	34501.8	25946.9	31280.8	1.61175	0.652356	0.776533	-4.30003	0.238212	0.392368	-1.04879	0.769002	0.911242	2.66054	0.43325	0.818776	-3.25124	0.340501	0.78115	5.91178	0.0928052	0.922204
F-actin-capping protein subunit alpha-1	CAPZA1	P52907	CAZA1_HUMAN	F-actin-capping proteins bind in a Ca(2+)-independent manner to the fast growing ends of actin filaments (barbed end) thereby blocking the exchange of subunits at these ends. Unlike other capping proteins (such as gelsolin and severin), these proteins do not sever actin filaments.	F-actin-capping protein subunit alpha-1 OS=Homo sapiens GN=CAPZA1 PE=1 SV=3	Homo sapiens	5.33	33093.9	5463.56	19	79.02	34535.3	51208.6	95770.2	68438.5	1.38848	0.019885	0.0763206	1.8087	0.00387752	0.0234396	0.974062	0.0886662	0.272305	0.414418	0.425685	0.816046	0.834639	0.118993	0.559964	-0.420222	0.419361	1
Ras-related protein Rab-11A	RAB11A	P62491	RB11A_HUMAN	The small GTPases Rab are key regulators of intracellular membrane trafficking, from the formation of transport vesicles to their fusion with membranes. Rabs cycle between an inactive GDP-bound form and an active GTP-bound form that is able to recruit to membranes different set of downstream effectors directly responsible for vesicle formation, movement, tethering and fusion. That Rab regulates e…	Ras-related protein Rab-11A OS=Homo sapiens GN=RAB11A PE=1 SV=3	Homo sapiens	6.12	24507.6	5458.13	13	49.07	65160.1	45467.9	78785.3	72887.8	0.154206	0.839648	0.921377	0.194392	0.79874	0.893328	-1.03265	0.187173	0.412265	1.18685	0.112318	0.519615	1.22704	0.101548	0.529689	-0.0401862	0.955371	1
Cathepsin G	CTSG	P08311	CATG_HUMAN	Serine protease with trypsin- and chymotrypsin-like specificity. Cleaves complement C3. Has antibacterial activity against the Gram-negative bacterium P.aeruginosa, antibacterial activity is inhibited by LPS from P.aeruginosa, Z-Gly-Leu-Phe-CH2Cl and phenylmethylsulfonyl fluoride.	Cathepsin G OS=Homo sapiens GN=CTSG PE=1 SV=2	Homo sapiens	11.58	29179.4	5456.09	12	45.1	52116.9	59952.7	49877.3	81661.8	0.467852	0.609608	0.741299	-0.108458	0.905405	0.967562	0.361126	0.692992	0.859604	0.106727	0.901292	1	-0.469584	0.586912	0.900858	0.576311	0.505888	1
Trifunctional enzyme subunit alpha, mitochondrial	HADHA	P40939	ECHA_HUMAN	Bifunctional subunit.	Trifunctional enzyme subunit alpha, mitochondrial OS=Homo sapiens GN=HADHA PE=1 SV=2	Homo sapiens	9.34	83741.2	5423.24	60	68.94	85836.7	114684	73700.6	70974.5	-0.17869	0.724319	0.835327	-0.132373	0.793705	0.890432	0.254125	0.616662	0.803677	-0.432815	0.370023	0.780333	-0.386498	0.42225	0.836696	-0.0463177	0.922614	1
Putative HLA class I histocompatibility antigen, alpha chain H	HLA-H	P01893	HLAH_HUMAN	Involved in the presentation of foreign antigens to the immune system.	Putative HLA class I histocompatibility antigen, alpha chain H OS=Homo sapiens GN=HLA-H PE=5 SV=3	Homo sapiens	5.87	41120.1	5423.16	8	25.97	1782.02	0	0	1126.96	2.57263	0.11983	0.252248	-7.43467	0.000209182	0.00251226	-7.43467	0.000209182	0.00371914	10.0073	4.04176e-06	0.000458109	0	1	1	10.0073	4.04176e-06	0.000488649
60S ribosomal protein L36a	RPL36A	P83881	RL36A_HUMAN		60S ribosomal protein L36a OS=Homo sapiens GN=RPL36A PE=1 SV=2	Homo sapiens	11.03	12726	5405.86	5	28.3	110432	34709.3	23910.2	49875.6	-1.14964	0.0634289	0.165508	-2.32443	0.0009417	0.00843345	-2.05575	0.00253638	0.0283933	0.906103	0.115014	0.525385	-0.268683	0.628106	0.927244	1.17479	0.0461049	0.736231
Aldehyde dehydrogenase, mitochondrial	ALDH2	P05091	ALDH2_HUMAN		Aldehyde dehydrogenase, mitochondrial OS=Homo sapiens GN=ALDH2 PE=1 SV=2	Homo sapiens	6.67	56894.6	5398.95	33	60.93	122795	76973.3	59493.3	49161.1	-0.910887	0.0811941	0.194912	-0.6851	0.180824	0.328581	-0.27139	0.587226	0.77478	-0.639497	0.184962	0.600052	-0.41371	0.383577	0.809764	-0.225787	0.631564	1
Xaa-Pro aminopeptidase 1	XPNPEP1	Q9NQW7	XPP1_HUMAN	Contributes to the degradation of bradykinin. Catalyzes the removal of a penultimate prolyl residue from the N-termini of peptides, such as Arg-Pro-Pro.	Xaa-Pro aminopeptidase 1 OS=Homo sapiens GN=XPNPEP1 PE=1 SV=3	Homo sapiens	5.3	70602.3	5381.29	31	60.51	87802.8	125404	28589.9	38935.8	-0.86125	0.311135	0.467961	-1.28444	0.138206	0.268778	0.179086	0.830629	0.950376	-1.04034	0.198858	0.616793	-1.46353	0.0775122	0.481427	0.423191	0.593279	1
Basement membrane-specific heparan sulfate proteoglycan core protein	HSPG2	P98160	PGBM_HUMAN	The LG3 peptide has anti-angiogenic properties that require binding of calcium ions for full activity.	Basement membrane-specific heparan sulfate proteoglycan core protein OS=Homo sapiens GN=HSPG2 PE=1 SV=4	Homo sapiens	6.04	479552	5365.97	202	65.93	205679	163659	198000	189882	-0.0990855	0.833377	0.917365	0.0232166	0.960661	1	-0.222918	0.636956	0.818654	0.123832	0.780463	1	0.246134	0.580942	0.896628	-0.122302	0.783101	1
Thiosulfate sulfurtransferase	TST	Q16762	THTR_HUMAN	Formation of iron-sulfur complexes, cyanide detoxification or modification of sulfur-containing enzymes. Other thiol compounds, besides cyanide, can act as sulfur ion acceptors. Also has weak mercaptopyruvate sulfurtransferase (MST) activity (By similarity). Together with MRPL18, acts as a mitochondrial import factor for the cytosolic 5S rRNA. Only the nascent unfolded cytoplasmic form is able to…	Thiosulfate sulfurtransferase OS=Homo sapiens GN=TST PE=1 SV=4	Homo sapiens	6.87	33657.1	5363.74	18	60.27	12722.4	58249.9	28564.9	30698.5	4.59189	0.0375084	0.119862	4.57128	0.0382652	0.117809	5.44601	0.0160459	0.0953505	-0.854121	0.660944	0.945335	-0.874738	0.653337	0.944461	0.0206165	0.991527	1
Apolipoprotein A-I	APOA1	P02647	APOA1_HUMAN	Participates in the reverse transport of cholesterol from tissues to the liver for excretion by promoting cholesterol efflux from tissues and by acting as a cofactor for the lecithin cholesterol acyltransferase (LCAT). As part of the SPAP complex, activates spermatozoa motility.	Apolipoprotein A-I OS=Homo sapiens GN=APOA1 PE=1 SV=1	Homo sapiens	5.43	30777.9	5359.47	16	59.93	0	20521.6	15205.4	33685.7	14.3659	5.60621e-06	0.00016667	13.6139	1.06478e-05	0.000241371	10.8254	0.000131845	0.00254362	3.54052	0.103704	0.508289	2.78852	0.19314	0.623792	0.752001	0.719027	1
40S ribosomal protein S25	RPS25	P62851	RS25_HUMAN		40S ribosomal protein S25 OS=Homo sapiens GN=RPS25 PE=1 SV=1	Homo sapiens	10.58	13799.2	5347.76	3	20.8	18107	30498.5	0	8884	-6.03522	0.110683	0.239158	-13.8407	0.00131901	0.0110054	-5.19687	0.165348	0.382961	-0.838344	0.80684	1	-8.64387	0.02065	0.262556	7.80553	0.0340208	0.681537
EMILIN-1	EMILIN1	Q9Y6C2	EMIL1_HUMAN	May be responsible for anchoring smooth muscle cells to elastic fibers, and may be involved not only in the formation of the elastic fiber, but also in the processes that regulate vessel assembly. Has cell adhesive capacity.	EMILIN-1 OS=Homo sapiens GN=EMILIN1 PE=1 SV=2	Homo sapiens	4.89	107979	5346.44	53	55.22	31947.8	98672	168830	157008	2.35151	0.000117749	0.00167481	2.45114	7.6498e-05	0.00119081	1.62622	0.0030539	0.0323874	0.725282	0.119425	0.532787	0.824913	0.079657	0.484759	-0.099631	0.824197	1
Tubulointerstitial nephritis antigen-like	TINAGL1	Q9GZM7	TINAL_HUMAN	May be implicated in the adrenocortical zonation and in mechanisms for repressing the CYP11B1 gene expression in adrenocortical cells. This is a non catalytic peptidase C1 family protein (By similarity).	Tubulointerstitial nephritis antigen-like OS=Homo sapiens GN=TINAGL1 PE=1 SV=1	Homo sapiens	6.54	53756.2	5344.11	31	68.95	183930	63077.3	45193.2	49075.4	-1.81203	0.00984071	0.0459385	-1.74808	0.012201	0.0516974	-1.25963	0.0589302	0.215878	-0.552396	0.358703	0.772701	-0.488454	0.415695	0.83392	-0.0639419	0.914277	1
Alpha-2-macroglobulin	A2M	P01023	A2MG_HUMAN	Is able to inhibit all four classes of proteinases by a unique 'trapping' mechanism. This protein has a peptide stretch, called the 'bait region' which contains specific cleavage sites for different proteinases. When a proteinase cleaves the bait region, a conformational change is induced in the protein which traps the proteinase. The entrapped enzyme remains active against low molecular weight s…	Alpha-2-macroglobulin OS=Homo sapiens GN=A2M PE=1 SV=3	Homo sapiens	6	164717	5337	77	60.72	69123.4	144263	74498.4	131469	0.890111	0.128359	0.262691	0.113395	0.840821	0.924419	0.750277	0.195371	0.42029	0.139834	0.792875	1	-0.636882	0.241397	0.692679	0.776717	0.157232	1
Signal peptidase complex subunit 1	SPCS1	Q9Y6A9	SPCS1_HUMAN	Component of the microsomal signal peptidase complex which removes signal peptides from nascent proteins as they are translocated into the lumen of the endoplasmic reticulum.	Signal peptidase complex subunit 1 OS=Homo sapiens GN=SPCS1 PE=1 SV=4	Homo sapiens	9.66	11861.9	5315.33	5	34.31	22917	36077.6	31714.2	11358.4	2.47596	0.265623	0.423665	3.91194	0.0869461	0.201321	4.25028	0.0649682	0.228776	-1.77432	0.393643	0.798067	-0.338339	0.869362	1	-1.43598	0.488263	1
Golgi-associated plant pathogenesis-related protein 1	GLIPR2	Q9H4G4	GAPR1_HUMAN		Golgi-associated plant pathogenesis-related protein 1 OS=Homo sapiens GN=GLIPR2 PE=1 SV=3	Homo sapiens	9.76	17332.4	5304.84	5	47.4	96477	8192	7742.75	23227.7	-0.922868	0.744872	0.851182	-5.13776	0.0836303	0.195443	-5.13364	0.0838561	0.26333	4.21078	0.128387	0.545907	-0.0041126	0.998771	1	4.21489	0.12804	0.98182
Transcriptional activator protein Pur-alpha	PURA	Q00577	PURA_HUMAN	This is a probable transcription activator that specifically binds the purine-rich single strand of the PUR element located upstream of the MYC gene. May play a role in the initiation of DNA replication and in recombination.	Transcriptional activator protein Pur-alpha OS=Homo sapiens GN=PURA PE=1 SV=2	Homo sapiens	6.02	35024.9	5279.96	21	80.75	37961.1	47007.6	37298.1	26766.3	0.0274584	0.96822	1	0.534317	0.442423	0.589735	0.748234	0.286272	0.509975	-0.720775	0.276295	0.711475	-0.213917	0.742414	0.998169	-0.506859	0.439672	1
Keratin, type II cytoskeletal 5	KRT5	P13647	K2C5_HUMAN		Keratin, type II cytoskeletal 5 OS=Homo sapiens GN=KRT5 PE=1 SV=3	Homo sapiens	7.79	62606.6	5279.16	32	47.8	1598.95	9497.2	46705.4	44987.6	6.19437	0.000128471	0.00179909	5.60133	0.000344388	0.00375449	4.29329	0.0031998	0.0332101	1.90108	0.1241	0.53841	1.30803	0.280763	0.744392	0.593047	0.619768	1
Galectin-2	LGALS2	P05162	LEG2_HUMAN	This protein binds beta-galactoside. Its physiological function is not yet known.	Galectin-2 OS=Homo sapiens GN=LGALS2 PE=1 SV=3	Homo sapiens	5.91	14758.5	5275	13	96.21	37070.3	56603	5055.25	13757.3	-12.2392	0.00097739	0.00902777	-10.2031	0.00404326	0.0240613	0.27157	0.930198	1	-12.5108	0.00047887	0.0199639	-10.4747	0.00214766	0.0643766	-2.03611	0.489284	1
Proteasome subunit alpha type-7	PSMA7	O14818	PSA7_HUMAN	Component of the 20S core proteasome complex involved in the proteolytic degradation of most intracellular proteins. This complex plays numerous essential roles within the cell by associating with different regulatory particles. Associated with two 19S regulatory particles, forms the 26S proteasome and thus participates in the ATP-dependent degradation of ubiquitinated proteins. The 26S proteasom…	Proteasome subunit alpha type-7 OS=Homo sapiens GN=PSMA7 PE=1 SV=1	Homo sapiens	8.71	28058	5273.49	14	52.42	30413.6	57772.8	10554.3	17432.7	2.83989	0.228685	0.384357	2.08554	0.371749	0.52214	3.51082	0.141238	0.353777	-0.670929	0.757946	1	-1.42528	0.51486	0.868272	0.754352	0.729071	1
Endoplasmic reticulum resident protein 29	ERP29	P30040	ERP29_HUMAN	Does not seem to be a disulfide isomerase. Plays an important role in the processing of secretory proteins within the endoplasmic reticulum (ER), possibly by participating in the folding of proteins in the ER.	Endoplasmic reticulum resident protein 29 OS=Homo sapiens GN=ERP29 PE=1 SV=4	Homo sapiens	7.28	29050.5	5263.05	14	45.21	50199.2	37204.1	23583.3	22770.3	-1.03403	0.0270633	0.096739	-0.947433	0.0405016	0.122009	-0.316483	0.467866	0.679334	-0.717542	0.0924486	0.479701	-0.63095	0.135194	0.578336	-0.086592	0.831887	1
NAD(P)H dehydrogenase [quinone] 1	NQO1	P15559	NQO1_HUMAN	The enzyme apparently serves as a quinone reductase in connection with conjugation reactions of hydroquinons involved in detoxification pathways as well as in biosynthetic processes such as the vitamin K-dependent gamma-carboxylation of glutamate residues in prothrombin synthesis.	NAD(P)H dehydrogenase [quinone] 1 OS=Homo sapiens GN=NQO1 PE=1 SV=1	Homo sapiens	9.26	30924.7	5253.31	8	20.8	0	16334.1	44349.4	55425	15.071	3.67409e-06	0.000123938	15.0426	3.76042e-06	0.000117038	11.0905	0.000117969	0.00238499	3.98053	0.0735938	0.426863	3.9521	0.0754785	0.47944	0.0284252	0.989272	1
Plastin-3	PLS3	P13797	PLST_HUMAN	Actin-bundling protein found in intestinal microvilli, hair cell stereocilia, and fibroblast filopodia. May play a role in the regulation of bone development.	Plastin-3 OS=Homo sapiens GN=PLS3 PE=1 SV=4	Homo sapiens	5.26	71324.4	5245.79	44	60.79	54519.7	63888.6	87452.5	74062	0.63173	0.211429	0.364821	0.870074	0.0917863	0.208851	0.418668	0.401168	0.615497	0.213063	0.647867	0.936181	0.451406	0.338621	0.780865	-0.238344	0.6097	1
Nucleobindin-2	NUCB2	P80303	NUCB2_HUMAN	Nesfatin-1: Anorexigenic peptide, seems to play an important role in hypothalamic pathways regulating food intake and energy homeostasis, acting in a leptin-independent manner. May also exert hypertensive roles and modulate blood pressure through directly acting on peripheral arterial resistance (By similarity).	Nucleobindin-2 OS=Homo sapiens GN=NUCB2 PE=1 SV=2	Homo sapiens	4.85	50309.9	5227.56	21	47.14	30123.9	52437.9	8482	5985.2	-2.24975	0.000437851	0.00509001	-1.71937	0.00393857	0.0236902	0.697207	0.192239	0.416767	-2.94696	1.41292e-05	0.00131401	-2.41658	0.000123327	0.00733288	-0.530383	0.288326	1
Ras-related protein Rab-3A	RAB3A	P20336	RAB3A_HUMAN	Involved in exocytosis by regulating a late step in synaptic vesicle fusion. Could play a role in neurotransmitter release by regulating membrane flow in the nerve terminal.	Ras-related protein Rab-3A OS=Homo sapiens GN=RAB3A PE=1 SV=1	Homo sapiens	4.66	25212.1	5207.34	8	36.82	4365.07	3597.74	0	2397.78	-1.11685	0.325752	0.480738	-11.6986	9.7811e-09	4.17365e-07	-0.797701	0.479514	0.689073	-0.319151	0.762655	1	-10.9009	1.15736e-08	1.55472e-06	10.5818	1.7686e-08	2.21197e-06
Reticulon-4	RTN4	Q9NQC3	RTN4_HUMAN	Developmental neurite growth regulatory factor with a role as a negative regulator of axon-axon adhesion and growth, and as a facilitator of neurite branching. Regulates neurite fasciculation, branching and extension in the developing nervous system. Involved in down-regulation of growth, stabilization of wiring and restriction of plasticity in the adult CNS. Regulates the radial migration of cor…	Reticulon-4 OS=Homo sapiens GN=RTN4 PE=1 SV=2	Homo sapiens	4.22	130331	5190.49	24	34.23	9470.78	66180.3	97034.6	56976.9	5.87662	0.0718664	0.180387	6.54015	0.0475928	0.134439	2.73652	0.383116	0.600502	3.1401	0.291164	0.723324	3.80364	0.204592	0.639743	-0.663532	0.820555	1
Microfibrillar-associated protein 2	MFAP2	P55001	MFAP2_HUMAN	Component of the elastin-associated microfibrils.	Microfibrillar-associated protein 2 OS=Homo sapiens GN=MFAP2 PE=2 SV=1	Homo sapiens	4.67	21566.9	5186.09	7	35.52	5071	43721	90686.9	79040.3	13.0598	1.99394e-06	7.45567e-05	13.3044	1.57684e-06	5.95751e-05	12.3252	4.09378e-06	0.000181075	0.734572	0.674479	0.9556	0.979207	0.576374	0.893379	-0.244636	0.888485	1
Alpha-1-acid glycoprotein 2	ORM2	P19652	A1AG2_HUMAN	Functions as transport protein in the blood stream. Binds various hydrophobic ligands in the interior of its beta-barrel domain. Also binds synthetic drugs and influences their distribution and availability. Appears to function in modulating the activity of the immune system during the acute-phase reaction.	Alpha-1-acid glycoprotein 2 OS=Homo sapiens GN=ORM2 PE=1 SV=2	Homo sapiens	4.84	23887.8	5184.92	8	36.32	10903.8	42728.1	32824.7	26443.6	11.0494	5.55669e-05	0.00095972	11.3807	4.03078e-05	0.000720179	11.7624	2.79611e-05	0.000866837	-0.713025	0.716638	0.987555	-0.381713	0.845711	1	-0.331312	0.865856	1
Cell division control protein 42 homolog	CDC42	P60953	CDC42_HUMAN	Plasma membrane-associated small GTPase which cycles between an active GTP-bound and an inactive GDP-bound state. In active state binds to a variety of effector proteins to regulate cellular responses. Involved in epithelial cell polarization processes. Regulates the bipolar attachment of spindle microtubules to kinetochores before chromosome congression in metaphase. Plays a role in the extensio…	Cell division control protein 42 homolog OS=Homo sapiens GN=CDC42 PE=1 SV=2	Homo sapiens	6.15	21600.8	5184.65	12	49.21	107726	50013.7	31694.3	46646.2	-1.14464	0.0886504	0.207505	-1.87848	0.00885359	0.0417132	-1.49721	0.0305273	0.14588	0.352571	0.562266	0.88821	-0.381262	0.531262	0.872783	0.733834	0.235694	1
Pigment epithelium-derived factor	SERPINF1	P36955	PEDF_HUMAN	Neurotrophic protein; induces extensive neuronal differentiation in retinoblastoma cells. Potent inhibitor of angiogenesis. As it does not undergo the S (stressed) to R (relaxed) conformational transition characteristic of active serpins, it exhibits no serine protease inhibitory activity.	Pigment epithelium-derived factor OS=Homo sapiens GN=SERPINF1 PE=1 SV=4	Homo sapiens	5.94	46483.3	5175.4	21	44.26	34845.6	25107.4	57905.6	68230.5	1.38184	0.0352308	0.115119	1.00211	0.114964	0.23983	-0.127569	0.834753	0.951753	1.50941	0.016902	0.207808	1.12968	0.0634997	0.443764	0.379727	0.5127	1
Four and a half LIM domains protein 2	FHL2	Q14192	FHL2_HUMAN	May function as a molecular transmitter linking various signaling pathways to transcriptional regulation. Negatively regulates the transcriptional repressor E4F1 and may function in cell growth. Inhibits the transcriptional activity of FOXO1 and its apoptotic function by enhancing the interaction of FOXO1 with SIRT1 and FOXO1 deacetylation.	Four and a half LIM domains protein 2 OS=Homo sapiens GN=FHL2 PE=1 SV=3	Homo sapiens	7.36	34188.8	5172.35	27	80.29	13193.8	12481.9	45251.3	26726.5	4.43658	0.0417792	0.128855	5.14629	0.020634	0.0758821	3.31215	0.118194	0.318889	1.12444	0.560724	0.888093	1.83414	0.346813	0.784196	-0.709704	0.712601	1
Barrier-to-autointegration factor	BANF1	O75531	BAF_HUMAN	Plays fundamental roles in nuclear assembly, chromatin organization, gene expression and gonad development. May potently compress chromatin structure and be involved in membrane recruitment and chromatin decondensation during nuclear assembly. Contains 2 non-specific dsDNA-binding sites which may promote DNA cross-bridging. Exploited by retroviruses for inhibiting self-destructing autointegration…	Barrier-to-autointegration factor OS=Homo sapiens GN=BANF1 PE=1 SV=1	Homo sapiens	5.72	10286.7	5167.29	8	67.42	63808.5	50672.1	57129.2	49089	-0.363825	0.461952	0.609716	-0.194885	0.691779	0.815704	-0.350568	0.478164	0.687669	-0.013257	0.977125	1	0.155683	0.736765	0.998169	-0.16894	0.715373	1
Proteasome subunit alpha type-7-like	PSMA8	Q8TAA3	PSA7L_HUMAN	Component of the spermatoproteasome, a form of the proteasome specifically found in testis that promotes degradation of histones, thereby participating actively to the exchange of histones during spermatogenesis. The proteasome is a multicatalytic proteinase complex which is characterized by its ability to cleave peptides with Arg, Phe, Tyr, Leu, and Glu adjacent to the leaving group at neutral o…	Proteasome subunit alpha type-7-like OS=Homo sapiens GN=PSMA8 PE=2 SV=3	Homo sapiens	9.33	28700.9	5155.78	8	41.41	3501.07	20575.8	3275.38	1284.65	4.36703	0.0598787	0.159933	5.73527	0.0170621	0.066902	6.30605	0.00986235	0.0681347	-1.93903	0.354839	0.771002	-0.570777	0.782753	1	-1.36825	0.511	1
60S acidic ribosomal protein P0	RPLP0	P05388	RLA0_HUMAN	Ribosomal protein P0 is the functional equivalent of E.coli protein L10.	60S acidic ribosomal protein P0 OS=Homo sapiens GN=RPLP0 PE=1 SV=1	Homo sapiens	5.61	34444.7	5152.96	18	58.99	17531.7	66037	25795.7	81061.7	2.19166	0.000684303	0.00708151	0.532769	0.324693	0.479303	1.71007	0.00481974	0.0440332	0.481594	0.344453	0.76373	-1.1773	0.0298178	0.324607	1.65889	0.0039453	0.19333
Collagen alpha-1(XII) chain	COL12A1	Q99715	COCA1_HUMAN	Type XII collagen interacts with type I collagen-containing fibrils, the COL1 domain could be associated with the surface of the fibrils, and the COL2 and NC3 domains may be localized in the perifibrillar matrix.	Collagen alpha-1(XII) chain OS=Homo sapiens GN=COL12A1 PE=1 SV=2	Homo sapiens	5.21	334345	5128.32	132	49.62	29533.1	293828	301724	192595	6.72454	0.00648807	0.0346062	7.35459	0.00349061	0.0216049	7.24705	0.00388134	0.0377416	-0.522513	0.800344	1	0.107537	0.95845	1	-0.630051	0.760509	1
Palladin	PALLD	Q8WX93	PALLD_HUMAN	Cytoskeletal protein required for organization of normal actin cytoskeleton. Roles in establishing cell morphology, motility, cell adhesion and cell-extracellular matrix interactions in a variety of cell types. May function as a scaffolding molecule with the potential to influence both actin polymerization and the assembly of existing actin filaments into higher-order arrays. Binds to proteins th…	Palladin OS=Homo sapiens GN=PALLD PE=1 SV=3	Homo sapiens	6.66	151933	5113.95	58	53.58	30348.1	130959	157555	136975	2.0341	0.00187715	0.014067	2.29791	0.0006768	0.00647692	1.95505	0.00255086	0.0284629	0.0790517	0.88057	1	0.34286	0.517256	0.868272	-0.263808	0.617352	1
Synaptic vesicle membrane protein VAT-1 homolog	VAT1	Q99536	VAT1_HUMAN	Possesses ATPase activity (By similarity). Plays a part in calcium-regulated keratinocyte activation in epidermal repair mechanisms. Has no effect on cell proliferation. Negatively regulates mitochondrial fusion in cooperation with mitofusin proteins (MFN1-2).	Synaptic vesicle membrane protein VAT-1 homolog OS=Homo sapiens GN=VAT1 PE=1 SV=2	Homo sapiens	5.85	42148.5	5109.54	23	68.45	166053	73782.5	41876.6	85179.9	-0.964313	0.201594	0.356327	-2.20255	0.00767617	0.0384204	-1.28965	0.0937693	0.279919	0.325339	0.640264	0.93216	-0.912896	0.199841	0.634987	1.23823	0.0883803	0.916106
Polymeric immunoglobulin receptor	PIGR	P01833	PIGR_HUMAN	This receptor binds polymeric IgA and IgM at the basolateral surface of epithelial cells. The complex is then transported across the cell to be secreted at the apical surface. During this process a cleavage occurs that separates the extracellular (known as the secretory component) from the transmembrane segment.	Polymeric immunoglobulin receptor OS=Homo sapiens GN=PIGR PE=1 SV=4	Homo sapiens	5.43	84481.2	5104.41	27	43.85	15124.8	84272.5	52721.5	65526.4	5.10739	0.0270987	0.096739	5.22333	0.0242523	0.0845113	5.73102	0.0148109	0.0907276	-0.623628	0.757174	1	-0.507688	0.801166	1	-0.11594	0.954094	1
Galactokinase	GALK1	P51570	GALK1_HUMAN	Major enzyme for galactose metabolism.	Galactokinase OS=Homo sapiens GN=GALK1 PE=1 SV=1	Homo sapiens	6.01	42728.5	5081.77	12	40.05	19334.6	16556.4	12088	13382.5	2.93844	0.332732	0.488195	2.73965	0.365566	0.516641	0.376888	0.899684	0.989124	2.56155	0.369454	0.780333	2.36276	0.406885	0.828366	0.198791	0.943767	1
Ubiquitin-conjugating enzyme E2 N	UBE2N	P61088	UBE2N_HUMAN	The UBE2V1-UBE2N and UBE2V2-UBE2N heterodimers catalyze the synthesis of non-canonical 'Lys-63'-linked polyubiquitin chains. This type of polyubiquitination does not lead to protein degradation by the proteasome. Mediates transcriptional activation of target genes. Plays a role in the control of progress through the cell cycle and differentiation. Plays a role in the error-free DNA repair pathway…	Ubiquitin-conjugating enzyme E2 N OS=Homo sapiens GN=UBE2N PE=1 SV=1	Homo sapiens	6.15	17194.9	5071.64	8	43.42	41544.6	21800.8	30356.8	34223	-0.096337	0.96638	1	-0.603586	0.791935	0.889272	-3.65636	0.123437	0.324189	3.56003	0.112474	0.519675	3.05278	0.169179	0.607659	0.507249	0.814057	1
NHP2-like protein 1	SNU13	P55769	NH2L1_HUMAN	Binds to the 5'-stem-loop of U4 snRNA and may play a role in the late stage of spliceosome assembly. The protein undergoes a conformational change upon RNA-binding.	NHP2-like protein 1 OS=Homo sapiens GN=SNU13 PE=1 SV=3	Homo sapiens	8.63	14401.7	5070.98	8	51.56	7123.5	20803.3	20920.3	21285.6	7.91621	0.00214876	0.0154941	7.94419	0.00209066	0.0149562	7.72067	0.0026025	0.0286908	0.195541	0.925204	1	0.223518	0.914544	1	-0.0279776	0.989281	1
Mimecan	OGN	P20774	MIME_HUMAN	Induces bone formation in conjunction with TGF-beta-1 or TGF-beta-2.	Mimecan OS=Homo sapiens GN=OGN PE=1 SV=1	Homo sapiens	5.3	34264.4	5036.73	19	60.74	15192.4	173787	74775.9	108774	2.80973	0.000518443	0.00576808	2.31696	0.00257978	0.0174244	3.2118	0.000143837	0.00271718	-0.402071	0.522209	0.869359	-0.894836	0.164482	0.607659	0.492764	0.434334	1
Protein SET	SET	Q01105	SET_HUMAN	Multitasking protein, involved in apoptosis, transcription, nucleosome assembly and histone chaperoning. Isoform 2 anti-apoptotic activity is mediated by inhibition of the GZMA-activated DNase, NME1. In the course of cytotoxic T-lymphocyte (CTL)-induced apoptosis, GZMA cleaves SET, disrupting its binding to NME1 and releasing NME1 inhibition. Isoform 1 and isoform 2 are potent inhibitors of prote…	Protein SET OS=Homo sapiens GN=SET PE=1 SV=3	Homo sapiens	4.02	33488.9	5025.6	12	36.9	28821.8	21464.7	29579.5	54485.8	1.10552	0.0310003	0.106074	0.2517	0.598206	0.735421	-0.235329	0.62203	0.808064	1.34085	0.00771729	0.132031	0.487029	0.286013	0.74996	0.853818	0.0706825	0.864399
HLA class II histocompatibility antigen, DRB1-3 chain	HLA-DRB1	P01912	2B13_HUMAN	Binds peptides derived from antigens that access the endocytic route of antigen presenting cells (APC) and presents them on the cell surface for recognition by the CD4 T-cells. The peptide binding cleft accommodates peptides of 10-30 residues. The peptides presented by MHC class II molecules are generated mostly by degradation of proteins that access the endocytic route; where they are processed …	HLA class II histocompatibility antigen, DRB1-3 chain OS=Homo sapiens GN=HLA-DRB1 PE=1 SV=2	Homo sapiens	8.01	30462.4	5023.97	11	51.5	3337.94	11041.8	8504.07	6760.69	6.76791	0.00378162	0.023446	7.02875	0.00286729	0.018798	7.52217	0.00169758	0.0213788	-0.754255	0.695218	0.968501	-0.493419	0.797448	1	-0.260835	0.892	1
Rho GDP-dissociation inhibitor 2	ARHGDIB	P52566	GDIR2_HUMAN	Regulates the GDP/GTP exchange reaction of the Rho proteins by inhibiting the dissociation of GDP from them, and the subsequent binding of GTP to them (PubMed:8356058, PubMed:7512369). Regulates reorganization of the actin cytoskeleton mediated by Rho family members (PubMed:8262133).	Rho GDP-dissociation inhibitor 2 OS=Homo sapiens GN=ARHGDIB PE=1 SV=3	Homo sapiens	4.9	23045.1	5016.49	9	61.19	15905.3	76287.5	70401.9	54862.5	4.94586	0.18981	0.343363	5.3405	0.15863	0.298419	-0.677147	0.853722	0.961332	5.62301	0.118094	0.532082	6.01765	0.0961634	0.519798	-0.39464	0.909232	1
Palmitoyl-protein thioesterase 1	PPT1	P50897	PPT1_HUMAN	Removes thioester-linked fatty acyl groups such as palmitate from modified cysteine residues in proteins or peptides during lysosomal degradation. Prefers acyl chain lengths of 14 to 18 carbons (PubMed:8816748).	Palmitoyl-protein thioesterase 1 OS=Homo sapiens GN=PPT1 PE=1 SV=1	Homo sapiens	6.06	34649.8	5013.98	10	41.18	52288.4	27914.8	18195.1	31782.1	3.0918	0.204723	0.358881	2.33991	0.332023	0.48578	2.6377	0.276045	0.49911	0.454095	0.839502	1	-0.297796	0.894297	1	0.751891	0.737644	1
Eukaryotic translation initiation factor 4E-binding protein 1	EIF4EBP1	Q13541	4EBP1_HUMAN	Repressor of translation initiation that regulates EIF4E activity by preventing its assembly into the eIF4F complex: hypophosphorylated form competes with EIF4G1/EIF4G3 and strongly binds to EIF4E, leading to repress translation. In contrast, hyperphosphorylated form dissociates from EIF4E, allowing interaction between EIF4G1/EIF4G3 and EIF4E, leading to initiation of translation. Mediates the re…	Eukaryotic translation initiation factor 4E-binding protein 1 OS=Homo sapiens GN=EIF4EBP1 PE=1 SV=3	Homo sapiens	5.15	12694.1	5008.69	9	78.81	23963.6	24628.8	4742.67	11662.2	-9.02539	0.0281571	0.098959	-4.63832	0.233262	0.388015	-2.75387	0.472784	0.683161	-6.27152	0.0944944	0.483739	-1.88445	0.600914	0.909268	-4.38707	0.231831	1
Zyxin	ZYX	Q15942	ZYX_HUMAN	Adhesion plaque protein. Binds alpha-actinin and the CRP protein. Important for targeting TES and ENA/VASP family members to focal adhesions and for the formation of actin-rich structures. May be a component of a signal transduction pathway that mediates adhesion-stimulated changes in gene expression (By similarity).	Zyxin OS=Homo sapiens GN=ZYX PE=1 SV=1	Homo sapiens	6.21	62475	5005.39	20	54.37	25873.1	17296.1	37650.7	35131.7	0.271955	0.714279	0.829969	0.263199	0.723058	0.83921	-0.481494	0.518716	0.719733	0.753449	0.289522	0.721715	0.744692	0.294971	0.760384	0.00875639	0.990003	1
Hepatoma-derived growth factor	HDGF	P51858	HDGF_HUMAN	Heparin-binding protein, with mitogenic activity for fibroblasts. Acts as a transcriptional repressor.	Hepatoma-derived growth factor OS=Homo sapiens GN=HDGF PE=1 SV=1	Homo sapiens	4.5	26902.4	5004.36	21	76.25	65849.9	58746.5	80630.2	63939	0.0237702	0.957915	0.999528	0.326868	0.471661	0.614923	-0.0670783	0.881657	0.97747	0.0908484	0.830723	1	0.393946	0.359948	0.791821	-0.303097	0.478878	1
Vesicle-associated membrane protein-associated protein A	VAPA	Q9P0L0	VAPA_HUMAN	Binds to OSBPL3, which mediates recruitment of VAPA to plasma membrane sites (PubMed:25447204). The ORP3-VAPA complex stimulates RRAS signaling which in turn attenuates integrin beta-1 (ITGB1) activation at the cell surface (PubMed:25447204). With OSBPL3, may regulate ER morphology (PubMed:16143324). May play a role in vesicle trafficking (PubMed:11511104, PubMed:19289470).	Vesicle-associated membrane protein-associated protein A OS=Homo sapiens GN=VAPA PE=1 SV=3	Homo sapiens	8.9	28121.4	4998.58	16	63.05	53178.1	42197.9	35217.4	39072	3.70526	0.120442	0.252936	3.56399	0.134195	0.262853	3.76639	0.114875	0.314931	-0.0611269	0.977474	1	-0.202399	0.925522	1	0.141272	0.947973	1
Actin-related protein 2/3 complex subunit 5	ARPC5	O15511	ARPC5_HUMAN	Functions as component of the Arp2/3 complex which is involved in regulation of actin polymerization and together with an activating nucleation-promoting factor (NPF) mediates the formation of branched actin networks.	Actin-related protein 2/3 complex subunit 5 OS=Homo sapiens GN=ARPC5 PE=1 SV=3	Homo sapiens	5.31	16377.5	4973.72	6	43.71	17050	30857.2	27637.5	43289.6	4.85755	0.123003	0.256305	1.06192	0.726719	0.842381	4.35369	0.163883	0.381725	0.503859	0.860185	1	-3.29177	0.259175	0.715931	3.79563	0.196075	1
Receptor expression-enhancing protein 5	REEP5	Q00765	REEP5_HUMAN	May promote functional cell surface expression of olfactory receptors.	Receptor expression-enhancing protein 5 OS=Homo sapiens GN=REEP5 PE=1 SV=3	Homo sapiens	8.22	21721.3	4964.26	3	6.35	63614.6	26740.3	34692.9	18384.7	-0.624967	0.88232	0.95094	-3.09043	0.467725	0.611109	2.30414	0.586847	0.77478	-2.92911	0.465411	0.836081	-5.39457	0.187221	0.612902	2.46547	0.537953	1
HLA class I histocompatibility antigen, B-38 alpha chain	HLA-B	Q95365	1B38_HUMAN	Involved in the presentation of foreign antigens to the immune system.	HLA class I histocompatibility antigen, B-38 alpha chain OS=Homo sapiens GN=HLA-B PE=1 SV=1	Homo sapiens	5.86	40758.4	4960.58	17	48.34	394.021	1061.95	0	22246	5.75856	1.36225e-07	5.95286e-06	-8.47999	5.27452e-10	2.3049e-08	1.03059	0.134703	0.343337	4.72796	8.57229e-07	0.000107213	-9.51058	3.80533e-11	5.75081e-09	14.2385	6.95472e-14	1.14658e-11
HLA class II histocompatibility antigen, DR beta 5 chain	HLA-DRB5	Q30154	DRB5_HUMAN	Binds peptides derived from antigens that access the endocytic route of antigen presenting cells (APC) and presents them on the cell surface for recognition by the CD4 T-cells. The peptide binding cleft accommodates peptides of 10-30 residues. The peptides presented by MHC class II molecules are generated mostly by degradation of proteins that access the endocytic route, where they are processed …	HLA class II histocompatibility antigen, DR beta 5 chain OS=Homo sapiens GN=HLA-DRB5 PE=1 SV=1	Homo sapiens	6.49	30341.2	4959.79	8	41.35	0	0	3875.94	1674.47	10.4328	9.67235e-12	4.93585e-10	11.5551	1.97417e-12	1.15489e-10	0	1	1	10.4328	3.8773e-12	6.39225e-10	11.5551	7.84846e-13	1.42332e-10	-1.12228	0.0723563	0.866127
Eosinophil peroxidase	EPX	P11678	PERE_HUMAN	Mediates tyrosine nitration of secondary granule proteins in mature resting eosinophils. Shows significant inhibitory activity towards Mycobacterium tuberculosis H37Rv by inducing bacterial fragmentation and lysis.	Eosinophil peroxidase OS=Homo sapiens GN=EPX PE=1 SV=2	Homo sapiens	10.6	82010.1	4956.15	26	36.64	91681.5	10815.3	62292.6	85899.5	4.02768	0.128485	0.262691	3.73814	0.156289	0.294932	2.30599	0.37259	0.592453	1.72169	0.478105	0.842608	1.43215	0.554193	0.886081	0.289541	0.904312	1
HLA class I histocompatibility antigen, B-57 alpha chain	HLA-B	P18465	1B57_HUMAN	Involved in the presentation of foreign antigens to the immune system.	HLA class I histocompatibility antigen, B-57 alpha chain OS=Homo sapiens GN=HLA-B PE=1 SV=1	Homo sapiens	5.86	40566.4	4952.98	17	47.79	0	1911.7	6048.96	4586.23	12.0595	5.38423e-14	3.90572e-12	12.449	3.24935e-14	2.56205e-12	10.7024	3.55728e-13	2.93233e-11	1.35703	0.0127295	0.179685	1.74658	0.00233272	0.068232	-0.389548	0.43349	1
HLA class I histocompatibility antigen, B-44 alpha chain	HLA-B	P30481	1B44_HUMAN	Involved in the presentation of foreign antigens to the immune system.	HLA class I histocompatibility antigen, B-44 alpha chain OS=Homo sapiens GN=HLA-B PE=1 SV=1	Homo sapiens	5.63	40823.5	4945.7	16	45.58	10187.8	3513.73	10228.2	747.641	-3.67956	0.000130348	0.00181139	-0.0865682	0.908276	0.970058	-2.01464	0.0148452	0.0907276	-1.66492	0.0294102	0.280712	1.92807	0.0136362	0.208686	-3.59299	9.08277e-05	0.00732072
Glutaredoxin-1	GLRX	P35754	GLRX1_HUMAN	Has a glutathione-disulfide oxidoreductase activity in the presence of NADPH and glutathione reductase. Reduces low molecular weight disulfides and proteins.	Glutaredoxin-1 OS=Homo sapiens GN=GLRX PE=1 SV=2	Homo sapiens	8.13	12060.9	4929.13	5	43.4	0	13789	16512.6	19627.1	14.1394	4.54691e-05	0.000808415	13.5054	7.43823e-05	0.00117298	5.49752	0.048052	0.191311	8.64185	0.0025251	0.0649542	8.00791	0.00440436	0.100469	0.633936	0.797058	1
Succinate dehydrogenase [ubiquinone] flavoprotein subunit, mitochondrial	SDHA	P31040	SDHA_HUMAN	Flavoprotein (FP) subunit of succinate dehydrogenase (SDH) that is involved in complex II of the mitochondrial electron transport chain and is responsible for transferring electrons from succinate to ubiquinone (coenzyme Q) (PubMed:24781757). Can act as a tumor suppressor (PubMed:20484225).	Succinate dehydrogenase [ubiquinone] flavoprotein subunit, mitochondrial OS=Homo sapiens GN=SDHA PE=1 SV=2	Homo sapiens	7.04	73718.1	4912.4	37	72.89	81541.9	66260.4	57113.9	43026.7	-0.994887	0.113703	0.243738	-0.729547	0.237728	0.391749	-0.493598	0.418929	0.631528	-0.501289	0.384704	0.790551	-0.235949	0.679646	0.96324	-0.265339	0.642608	1
Protein SETSIP	SETSIP	P0DME0	SETLP_HUMAN	Plays a role as a transcriptional activator involved in the early stage of somatic cell reprogramming. Promotes the differentiation of protein-induced pluripotent stem (PiPS) cells into endothelial cells and the formation of vascular-like tubes (in vitro). Involved in the transcription induction of vascular endothelial-cadherin (VE-cadherin) expression. Associates to the VE-cadherin gene promoter.	Protein SETSIP OS=Homo sapiens GN=SETSIP PE=1 SV=1	Homo sapiens	3.99	34882.4	4911.81	7	21.85	28821.8	56200.9	57985.6	29366.7	0.229852	0.647664	0.771961	1.20135	0.0267975	0.0906666	1.10303	0.0397849	0.173437	-0.873178	0.0786615	0.445094	0.0983237	0.835311	1	-0.971502	0.0528935	0.758279
Retinoic acid receptor responder protein 2	RARRES2	Q99969	RARR2_HUMAN	Adipocyte-secreted protein (adipokine) that regulates adipogenesis, metabolism and inflammation through activation of the chemokine-like receptor 1 (CMKLR1). Its other ligands include G protein-coupled receptor 1 (GPR1) and chemokine receptor-like 2 (CCRL2). Positively regulates adipocyte differentiation, modulates the expression of adipocyte genes involved in lipid and glucose metabolism and mig…	Retinoic acid receptor responder protein 2 OS=Homo sapiens GN=RARRES2 PE=1 SV=1	Homo sapiens	9.43	18959.8	4907.24	4	31.9	82864.8	32590.1	23529.2	6855	-2.6201	0.614588	0.744779	-1.95395	0.706786	0.824812	1.17704	0.820481	0.946212	-3.79714	0.441375	0.822633	-3.13099	0.524325	0.87203	-0.666153	0.891591	1
F-actin-capping protein subunit beta	CAPZB	P47756	CAPZB_HUMAN	F-actin-capping proteins bind in a Ca(2+)-independent manner to the fast growing ends of actin filaments (barbed end) thereby blocking the exchange of subunits at these ends. Unlike other capping proteins (such as gelsolin and severin), these proteins do not sever actin filaments. Plays a role in the regulation of cell morphology and cytoskeletal organization.	F-actin-capping protein subunit beta OS=Homo sapiens GN=CAPZB PE=1 SV=4	Homo sapiens	5.21	31635.7	4905.68	23	59.57	15740.1	60000.4	105199	77291.1	5.9712	0.00893611	0.0430429	6.43054	0.00552288	0.0301446	5.57632	0.0134541	0.0850141	0.394876	0.837718	1	0.854219	0.658492	0.947383	-0.459343	0.81173	1
Collagen alpha-2(VI) chain	COL6A2	P12110	CO6A2_HUMAN	Collagen VI acts as a cell-binding protein.	Collagen alpha-2(VI) chain OS=Homo sapiens GN=COL6A2 PE=1 SV=4	Homo sapiens	5.79	109777	4904.14	46	43.57	46520.1	225557	133179	165930	1.69286	0.016956	0.067286	1.07189	0.111323	0.234886	2.26499	0.00255829	0.0284629	-0.572134	0.354467	0.771002	-1.1931	0.0639227	0.444348	0.620966	0.316037	1
Laminin subunit gamma-1	LAMC1	P11047	LAMC1_HUMAN	Binding to cells via a high affinity receptor, laminin is thought to mediate the attachment, migration and organization of cells into tissues during embryonic development by interacting with other extracellular matrix components.	Laminin subunit gamma-1 OS=Homo sapiens GN=LAMC1 PE=1 SV=3	Homo sapiens	4.83	183306	4903.84	110	65.69	294382	134608	108830	104116	-1.29466	0.0377374	0.120275	-1.26925	0.0411658	0.123192	-0.822366	0.169805	0.388816	-0.472297	0.394302	0.798511	-0.446888	0.419687	0.836696	-0.0254089	0.963028	1
UBX domain-containing protein 4	UBXN4	Q92575	UBXN4_HUMAN	Involved in endoplasmic reticulum-associated protein degradation (ERAD). Acts as a platform to recruit both UBQLN1 and VCP to the ER during ERAD (PubMed:19822669).	UBX domain-containing protein 4 OS=Homo sapiens GN=UBXN4 PE=1 SV=2	Homo sapiens	6.02	57062.7	4895.87	4	16.93	14753.4	13574.9	12207.3	11371.7	6.38151	0.123832	0.257386	1.05473	0.791919	0.889272	3.99206	0.324896	0.549768	2.38945	0.528262	0.87449	-2.93733	0.439625	0.842697	5.32678	0.169732	1
Putative heat shock protein HSP 90-beta 2	HSP90AB2P	Q58FF8	H90B2_HUMAN	Putative molecular chaperone that may promote the maturation, structural maintenance and proper regulation of specific target proteins.	Putative heat shock protein HSP 90-beta 2 OS=Homo sapiens GN=HSP90AB2P PE=1 SV=2	Homo sapiens	4.59	44520.1	4890.7	25	56.17	13772.1	19730.7	24064.1	15618	0.103921	0.812748	0.903304	0.750074	0.101104	0.222651	0.428866	0.334956	0.55993	-0.324944	0.436078	0.819935	0.321208	0.441274	0.842697	-0.646152	0.131538	0.993687
Leukocyte elastase inhibitor	SERPINB1	P30740	ILEU_HUMAN	Regulates the activity of the neutrophil proteases elastase, cathepsin G, proteinase-3, chymase, chymotrypsin, and kallikrein-3. Also functions as a potent intracellular inhibitor of granzyme H.	Leukocyte elastase inhibitor OS=Homo sapiens GN=SERPINB1 PE=1 SV=1	Homo sapiens	5.85	42856	4883.48	28	57.52	59232.8	182351	103488	112465	0.91761	0.111873	0.241124	0.74055	0.193461	0.344782	1.37935	0.0222159	0.117952	-0.46174	0.382765	0.78929	-0.6388	0.232166	0.679055	0.17706	0.735265	1
S-phase kinase-associated protein 1	SKP1	P63208	SKP1_HUMAN	Essential component of the SCF (SKP1-CUL1-F-box protein) ubiquitin ligase complex, which mediates the ubiquitination of proteins involved in cell cycle progression, signal transduction and transcription. In the SCF complex, serves as an adapter that links the F-box protein to CUL1. The functional specificity of the SCF complex depends on the F-box protein as substrate recognition component. SCF(B…	S-phase kinase-associated protein 1 OS=Homo sapiens GN=SKP1 PE=1 SV=2	Homo sapiens	4.2	18829.1	4878.54	7	52.76	10013.5	13279.5	14520.3	15524.9	3.91986	0.0617495	0.162766	3.825	0.0676471	0.170153	3.72474	0.074426	0.247684	0.195119	0.916953	1	0.100257	0.957266	1	0.094862	0.959563	1
HLA class I histocompatibility antigen, Cw-4 alpha chain	HLA-C	P30504	1C04_HUMAN	Involved in the presentation of foreign antigens to the immune system.	HLA class I histocompatibility antigen, Cw-4 alpha chain OS=Homo sapiens GN=HLA-C PE=1 SV=1	Homo sapiens	6.01	41394.2	4876.89	13	36.07	15470.4	3289.72	4356.13	4678.86	2.3661	0.278587	0.435284	1.79767	0.406784	0.553207	1.45102	0.501516	0.707782	0.915084	0.651747	0.939914	0.34665	0.863874	1	0.568434	0.778777	1
Ras-related protein Rab-3B	RAB3B	P20337	RAB3B_HUMAN	Protein transport. Probably involved in vesicular traffic (By similarity).	Ras-related protein Rab-3B OS=Homo sapiens GN=RAB3B PE=1 SV=2	Homo sapiens	4.65	24986.1	4876.18	6	27.4	0	3867.03	4374.66	4194.35	11.5452	1.86572e-05	0.000410107	9.54225	0.000145427	0.0018771	11.4733	2.00375e-05	0.000660693	0.0719234	0.9691	1	-1.93105	0.306308	0.769747	2.00297	0.289231	1
Carbonic anhydrase 2	CA2	P00918	CAH2_HUMAN	Essential for bone resorption and osteoclast differentiation (By similarity). Reversible hydration of carbon dioxide. Can hydrate cyanamide to urea. Involved in the regulation of fluid secretion into the anterior chamber of the eye. Contributes to intracellular pH regulation in the duodenal upper villous epithelium during proton-coupled peptide absorption. Stimulates the chloride-bicarbonate exch…	Carbonic anhydrase 2 OS=Homo sapiens GN=CA2 PE=1 SV=2	Homo sapiens	7.03	29303.1	4868.41	14	46.92	42866.8	45510.3	29336	23467.4	-0.499102	0.546636	0.684144	-0.454752	0.582475	0.720299	0.217135	0.792189	0.928358	-0.716238	0.362402	0.775543	-0.671888	0.392153	0.81452	-0.0443498	0.954436	1
Ras-related protein Rab-13	RAB13	P51153	RAB13_HUMAN	The small GTPases Rab are key regulators of intracellular membrane trafficking, from the formation of transport vesicles to their fusion with membranes. Rabs cycle between an inactive GDP-bound form and an active GTP-bound form that is able to recruit to membranes different sets of downstream effectors directly responsible for vesicle formation, movement, tethering and fusion. That Rab is involve…	Ras-related protein Rab-13 OS=Homo sapiens GN=RAB13 PE=1 SV=1	Homo sapiens	9.57	23002.3	4868.39	11	58.13	4929.78	10049.7	6501.36	9415.52	1.08827	0.151262	0.293383	0.323986	0.659867	0.78806	0.993832	0.187715	0.412381	0.0944424	0.891469	1	-0.669846	0.339968	0.780865	0.764288	0.278278	1
Serpin B6	SERPINB6	P35237	SPB6_HUMAN	May be involved in the regulation of serine proteinases present in the brain or extravasated from the blood (By similarity). Inhibitor of cathepsin G, kallikrein-8 and thrombin. May play an important role in the inner ear in the protection against leakage of lysosomal content during stress and loss of this protection results in cell death and sensorineural hearing loss.	Serpin B6 OS=Homo sapiens GN=SERPINB6 PE=1 SV=3	Homo sapiens	5	42964.2	4867.66	29	71.01	21128.7	81063.1	35592.1	46161.9	4.97414	0.0304655	0.104441	4.51142	0.0469732	0.133416	5.55003	0.0174863	0.100512	-0.575892	0.77475	1	-1.03861	0.606822	0.911741	0.462721	0.818063	1
Proteasome subunit beta type-3	PSMB3	P49720	PSB3_HUMAN	Component of the 20S core proteasome complex involved in the proteolytic degradation of most intracellular proteins. This complex plays numerous essential roles within the cell by associating with different regulatory particles. Associated with two 19S regulatory particles, forms the 26S proteasome and thus participates in the ATP-dependent degradation of ubiquitinated proteins. The 26S proteasom…	Proteasome subunit beta type-3 OS=Homo sapiens GN=PSMB3 PE=1 SV=2	Homo sapiens	6.14	23234.1	4861.73	6	36.59	0	28466.1	43977.4	30890.5	14.7221	9.20781e-16	1.45203e-13	15.4103	4.42113e-16	1.14539e-13	14.7083	9.3477e-16	2.37142e-13	0.0138284	0.97633	1	0.702042	0.145277	0.587933	-0.688214	0.152857	1
Heterogeneous nuclear ribonucleoprotein A3	HNRNPA3	P51991	ROA3_HUMAN	Plays a role in cytoplasmic trafficking of RNA. Binds to the cis-acting response element, A2RE. May be involved in pre-mRNA splicing.	Heterogeneous nuclear ribonucleoprotein A3 OS=Homo sapiens GN=HNRNPA3 PE=1 SV=2	Homo sapiens	9.22	39823.1	4860.56	29	71.69	41954.1	50222.8	37247.6	36811.8	-0.127116	0.794992	0.889273	-0.102207	0.834451	0.921206	0.271447	0.580414	0.76943	-0.398563	0.392492	0.797501	-0.373654	0.422109	0.836696	-0.0249085	0.956889	1
Nicalin	NCLN	Q969V3	NCLN_HUMAN	May antagonize Nodal signaling and subsequent organization of axial structures during mesodermal patterning.	Nicalin OS=Homo sapiens GN=NCLN PE=1 SV=2	Homo sapiens	6.41	63145.6	4850.65	12	26.64	82682.4	35490.8	14603.2	12402.8	-5.51763	0.0871014	0.205008	-2.5837	0.406336	0.552806	-4.33014	0.171994	0.391671	-1.18749	0.683167	0.959643	1.74644	0.549539	0.884208	-2.93393	0.319565	1
60S ribosomal protein L6	RPL6	Q02878	RL6_HUMAN	Specifically binds to domain C of the Tax-responsive enhancer element in the long terminal repeat of HTLV-I.	60S ribosomal protein L6 OS=Homo sapiens GN=RPL6 PE=1 SV=3	Homo sapiens	11.02	32785	4843.13	21	46.88	192956	141435	80097.1	68335.9	-1.52589	0.00104318	0.00950653	-1.29221	0.00381768	0.0231279	-0.48477	0.224005	0.444786	-1.04112	0.010738	0.161604	-0.807442	0.0398882	0.357221	-0.233683	0.527105	1
HLA class I histocompatibility antigen, B-41 alpha chain	HLA-B	P30479	1B41_HUMAN	Involved in the presentation of foreign antigens to the immune system.	HLA class I histocompatibility antigen, B-41 alpha chain OS=Homo sapiens GN=HLA-B PE=1 SV=1	Homo sapiens	6.08	40881.4	4825.29	16	44.75	5496.47	6381.51	5264.2	10160.5	0.867533	0.131926	0.266396	-0.153007	0.783204	0.882473	-0.032498	0.953345	1	0.900031	0.0997459	0.498317	-0.120509	0.818143	1	1.02054	0.0649589	0.839247
HLA class I histocompatibility antigen, B-18 alpha chain	HLA-B	P30466	1B18_HUMAN	Involved in the presentation of foreign antigens to the immune system.	HLA class I histocompatibility antigen, B-18 alpha chain OS=Homo sapiens GN=HLA-B PE=1 SV=1	Homo sapiens	6.29	40560	4825.29	16	45.03	434.841	4474.49	15750.5	7327.54	4.11452	5.21756e-08	2.30782e-06	5.13571	2.17775e-09	9.4032e-08	3.3048	9.90565e-07	4.79037e-05	0.809721	0.0662912	0.406833	1.83092	0.000385422	0.0187277	-1.0212	0.0242974	0.63941
Surfeit locus protein 4	SURF4	O15260	SURF4_HUMAN	May play a role in the maintenance of the architecture of the endoplasmic reticulum-Golgi intermediate compartment and of the Golgi.	Surfeit locus protein 4 OS=Homo sapiens GN=SURF4 PE=1 SV=3	Homo sapiens	7.82	30622.2	4813.23	10	29.37	101533	31428.1	24453.7	29801.8	0.19751	0.960148	1	-0.0803686	0.983778	1	2.78137	0.484995	0.693369	-2.58386	0.491323	0.851016	-2.86174	0.446686	0.842697	0.277879	0.940565	1
Non-POU domain-containing octamer-binding protein	NONO	Q15233	NONO_HUMAN	DNA- and RNA binding protein, involved in several nuclear processes. Binds the conventional octamer sequence in double-stranded DNA. Also binds single-stranded DNA and RNA at a site independent of the duplex site. Involved in pre-mRNA splicing, probably as a heterodimer with SFPQ. Interacts with U5 snRNA, probably by binding to a purine-rich sequence located on the 3' side of U5 snRNA stem 1b. To…	Non-POU domain-containing octamer-binding protein OS=Homo sapiens GN=NONO PE=1 SV=4	Homo sapiens	9.37	54345.8	4807.08	31	61.36	51516.5	46810.9	58511.3	53941.3	-0.202014	0.731044	0.839081	0.0700759	0.904933	0.967342	-0.240088	0.68312	0.853782	0.0380738	0.945119	1	0.310164	0.576796	0.893451	-0.27209	0.624052	1
Ubiquitin-like modifier-activating enzyme 1	UBA1	P22314	UBA1_HUMAN	Catalyzes the first step in ubiquitin conjugation to mark cellular proteins for degradation through the ubiquitin-proteasome system (PubMed:1606621, PubMed:1447181). Activates ubiquitin by first adenylating its C-terminal glycine residue with ATP, and thereafter linking this residue to the side chain of a cysteine residue in E1, yielding a ubiquitin-E1 thioester and free AMP (PubMed:1447181). Ess…	Ubiquitin-like modifier-activating enzyme 1 OS=Homo sapiens GN=UBA1 PE=1 SV=3	Homo sapiens	5.38	118933	4789.25	52	59.26	79307.1	137499	183356	139230	0.980954	0.0790932	0.191759	1.41164	0.0157232	0.0630839	0.88354	0.11062	0.307544	0.0974139	0.846042	1	0.528098	0.300405	0.763964	-0.430684	0.395737	1
Calpain small subunit 1	CAPNS1	P04632	CPNS1_HUMAN	Regulatory subunit of the calcium-regulated non-lysosomal thiol-protease which catalyzes limited proteolysis of substrates involved in cytoskeletal remodeling and signal transduction.	Calpain small subunit 1 OS=Homo sapiens GN=CAPNS1 PE=1 SV=1	Homo sapiens	4.87	28486.9	4773.41	12	64.18	43317.8	17949.1	27883.7	39284.9	0.0700738	0.914821	0.973628	-0.707468	0.288683	0.442438	-1.17505	0.0869028	0.269399	1.24512	0.0570826	0.373716	0.467582	0.452984	0.842697	0.777542	0.218969	1
Keratin, type I cytoskeletal 10	KRT10	P13645	K1C10_HUMAN		Keratin, type I cytoskeletal 10 OS=Homo sapiens GN=KRT10 PE=1 SV=6	Homo sapiens	4.96	59055.3	4770.22	27	47.77	17331	37294.9	27158.3	49065.5	1.47499	0.00695976	0.0364258	0.639168	0.199498	0.352966	1.04598	0.0435218	0.182912	0.42901	0.354997	0.771002	-0.406809	0.37981	0.808433	0.835819	0.0818012	0.905999
Stress-induced-phosphoprotein 1	STIP1	P31948	STIP1_HUMAN	Acts as a co-chaperone for HSP90AA1 (PubMed:27353360). Mediates the association of the molecular chaperones HSPA8/HSC70 and HSP90 (By similarity).	Stress-induced-phosphoprotein 1 OS=Homo sapiens GN=STIP1 PE=1 SV=1	Homo sapiens	6.39	63266.7	4768.18	43	60.04	79009	117795	53403.9	48780.7	-0.684707	0.26663	0.424897	-0.618859	0.313682	0.469165	0.0597755	0.921238	1	-0.744483	0.20294	0.622199	-0.678634	0.243824	0.696576	-0.0658486	0.908032	1
Ras-related protein Rab-3C	RAB3C	Q96E17	RAB3C_HUMAN	Protein transport. Probably involved in vesicular traffic (By similarity).	Ras-related protein Rab-3C OS=Homo sapiens GN=RAB3C PE=2 SV=1	Homo sapiens	4.9	26180.4	4753.03	12	55.07	7384.87	13490.8	0	1440.6	-2.73051	0.00749603	0.0384719	-12.5901	1.52077e-10	7.07158e-09	0.500735	0.583461	0.772059	-3.23124	0.00143356	0.0432332	-13.0909	3.42032e-11	5.3937e-09	9.85963	2.42255e-09	3.13807e-07
60S acidic ribosomal protein P0-like	RPLP0P6	Q8NHW5	RLA0L_HUMAN	Ribosomal protein P0 is the functional equivalent of E.coli protein L10.	60S acidic ribosomal protein P0-like OS=Homo sapiens GN=RPLP0P6 PE=5 SV=1	Homo sapiens	5.24	34535.6	4747.3	16	43.85	29165	0	999.649	0	-14.776	5.53118e-18	8.44543e-15	-4.84787	2.45296e-10	1.11211e-08	-14.776	5.53118e-18	9.03985e-15	0	1	1	9.92817	1.29708e-15	5.88065e-13	-9.92817	1.29708e-15	3.61886e-13
Prosaposin	PSAP	P07602	SAP_HUMAN	Saposins are specific low-molecular mass non-enzymic proteins, they participate in the lysosomal degradation of sphingolipids, which takes place by the sequential action of specific hydrolases.	Prosaposin OS=Homo sapiens GN=PSAP PE=1 SV=2	Homo sapiens	4.89	59937.6	4744.76	31	48.47	240041	83207.4	102854	208259	0.525363	0.496992	0.64172	-0.604106	0.43584	0.58248	-0.772111	0.322136	0.545975	1.29747	0.087175	0.467036	0.168006	0.816638	1	1.12947	0.132333	0.993687
Cytochrome c oxidase assembly factor 6 homolog	COA6	Q5JTJ3	COA6_HUMAN	Involved in the maturation of the mitochondrial respiratory chain complex IV subunit MT-CO2/COX2. Thereby, may regulate early steps of complex IV assembly. Mitochondrial respiratory chain complex IV or cytochrome c oxidase is the component of the respiratory chain that catalyzes the transfer of electrons from intermembrane space cytochrome c to molecular oxygen in the matrix and as a consequence …	Cytochrome c oxidase assembly factor 6 homolog OS=Homo sapiens GN=COA6 PE=1 SV=1	Homo sapiens	8.29	14458.3	4734.85	9	51.2	26711.2	15696.5	15909	10043.8	-1.16676	0.0441897	0.134235	-0.57199	0.300654	0.454931	-0.613959	0.267771	0.491501	-0.552802	0.289097	0.721152	0.0419689	0.934713	1	-0.594771	0.255327	1
Nuclease-sensitive element-binding protein 1	YBX1	P67809	YBOX1_HUMAN	The secreted form acts as an extracellular mitogen and stimulates cell migration and proliferation.	Nuclease-sensitive element-binding protein 1 OS=Homo sapiens GN=YBX1 PE=1 SV=3	Homo sapiens	10.13	35924.2	4726.71	20	74.07	52948	39972.7	26040.3	21112.4	-1.26163	0.0374468	0.119862	-0.896896	0.126503	0.254905	-0.37473	0.510491	0.714609	-0.886899	0.110243	0.514737	-0.522166	0.334556	0.780865	-0.364732	0.497094	1
Cytochrome c oxidase subunit 2	MT-CO2	P00403	COX2_HUMAN	Cytochrome c oxidase is the component of the respiratory chain that catalyzes the reduction of oxygen to water. Subunits 1-3 form the functional core of the enzyme complex. Subunit 2 transfers the electrons from cytochrome c via its binuclear copper A center to the bimetallic center of the catalytic subunit 1.	Cytochrome c oxidase subunit 2 OS=Homo sapiens GN=MT-CO2 PE=1 SV=1	Homo sapiens	4.48	25736.2	4725.15	6	26.43	36154.8	46933.7	54199.9	44929.5	0.365109	0.912637	0.972425	3.67581	0.278178	0.431545	3.1976	0.343374	0.567129	-2.8325	0.372557	0.781981	0.478201	0.878882	1	-3.3107	0.29946	1
Quinone oxidoreductase	CRYZ	Q08257	QOR_HUMAN	Does not have alcohol dehydrogenase activity. Binds NADP and acts through a one-electron transfer process. Orthoquinones, such as 1,2-naphthoquinone or 9,10-phenanthrenequinone, are the best substrates (in vitro). May act in the detoxification of xenobiotics. Interacts with (AU)-rich elements (ARE) in the 3'-UTR of target mRNA species. Enhances the stability of mRNA coding for BCL2. NADPH binding…	Quinone oxidoreductase OS=Homo sapiens GN=CRYZ PE=1 SV=1	Homo sapiens	8.66	35377.8	4724.38	24	79.64	94049.8	99054.4	57777.2	41790.7	-1.0011	0.0782431	0.190097	-0.639247	0.247366	0.400427	0.235586	0.664183	0.839663	-1.23669	0.0253103	0.262287	-0.874833	0.100412	0.529689	-0.361857	0.481509	1
Ubiquitin carboxyl-terminal hydrolase isozyme L1	UCHL1	P09936	UCHL1_HUMAN	Ubiquitin-protein hydrolase involved both in the processing of ubiquitin precursors and of ubiquitinated proteins. This enzyme is a thiol protease that recognizes and hydrolyzes a peptide bond at the C-terminal glycine of ubiquitin. Also binds to free monoubiquitin and may prevent its degradation in lysosomes. The homodimer may have ATP-independent ubiquitin ligase activity.	Ubiquitin carboxyl-terminal hydrolase isozyme L1 OS=Homo sapiens GN=UCHL1 PE=1 SV=2	Homo sapiens	5.18	25166.6	4716.59	20	78.03	30122.8	168973	63027	47518.1	0.558073	0.461894	0.609716	1.13066	0.14602	0.280369	1.67061	0.0381594	0.168976	-1.11253	0.130299	0.548055	-0.539947	0.450442	0.842697	-0.572585	0.424049	1
Methylcrotonoyl-CoA carboxylase beta chain, mitochondrial	MCCC2	Q9HCC0	MCCB_HUMAN	Carboxyltransferase subunit of the 3-methylcrotonyl-CoA carboxylase, an enzyme that catalyzes the conversion of 3-methylcrotonyl-CoA to 3-methylglutaconyl-CoA, a critical step for leucine and isovaleric acid catabolism.	Methylcrotonoyl-CoA carboxylase beta chain, mitochondrial OS=Homo sapiens GN=MCCC2 PE=1 SV=1	Homo sapiens	7.53	61846.5	4713.87	35	66.61	186397	138809	75673.1	44016.4	-1.99025	0.00953924	0.044992	-0.883329	0.21066	0.362115	0.0309984	0.964083	1	-2.02124	0.0059201	0.111488	-0.914327	0.17143	0.607659	-1.10692	0.102154	0.932171
Bifunctional glutamate/proline--tRNA ligase	EPRS	P07814	SYEP_HUMAN	Catalyzes the attachment of the cognate amino acid to the corresponding tRNA in a two-step reaction: the amino acid is first activated by ATP to form a covalent intermediate with AMP and is then transferred to the acceptor end of the cognate tRNA. Component of the GAIT (gamma interferon-activated inhibitor of translation) complex which mediates interferon-gamma-induced transcript-selective transl…	Bifunctional glutamate/proline--tRNA ligase OS=Homo sapiens GN=EPRS PE=1 SV=5	Homo sapiens	6.98	172188	4677.51	93	58.4	214992	65765.1	42841.1	34124.3	-2.58527	1.42844e-05	0.000335686	-2.23982	7.02764e-05	0.00111795	-1.65527	0.00123015	0.0174287	-0.930002	0.0332952	0.292216	-0.584549	0.16296	0.606841	-0.345453	0.400372	1
ATP synthase subunit O, mitochondrial	ATP5O	P48047	ATPO_HUMAN	Mitochondrial membrane ATP synthase (F(1)F(0) ATP synthase or Complex V) produces ATP from ADP in the presence of a proton gradient across the membrane which is generated by electron transport complexes of the respiratory chain. F-type ATPases consist of two structural domains, F(1) - containing the extramembraneous catalytic core and F(0) - containing the membrane proton channel, linked together…	ATP synthase subunit O, mitochondrial OS=Homo sapiens GN=ATP5O PE=1 SV=1	Homo sapiens	10.36	23391.4	4676.65	13	63.85	83996.2	88571.9	39991.7	39399.1	-0.641524	0.271944	0.430002	-0.65809	0.260218	0.412684	0.469462	0.417377	0.629982	-1.11099	0.0527601	0.353717	-1.12755	0.0496985	0.39832	0.0165656	0.975534	1
Coactosin-like protein	COTL1	Q14019	COTL1_HUMAN	Binds to F-actin in a calcium-independent manner. Has no direct effect on actin depolymerization. Acts as a chaperone for ALOX5 (5LO), influencing both its stability and activity in leukotrienes synthesis.	Coactosin-like protein OS=Homo sapiens GN=COTL1 PE=1 SV=3	Homo sapiens	5.34	16059.1	4654.31	9	63.38	15255.2	14743.8	35496.6	63921.9	5.35953	0.0208313	0.0791153	4.52466	0.0460201	0.131697	3.12158	0.155333	0.373108	2.23795	0.273618	0.708865	1.40308	0.487554	0.855672	0.834873	0.678074	1
Cytochrome c oxidase subunit 4 isoform 1, mitochondrial	COX4I1	P13073	COX41_HUMAN	This protein is one of the nuclear-coded polypeptide chains of cytochrome c oxidase, the terminal oxidase in mitochondrial electron transport.	Cytochrome c oxidase subunit 4 isoform 1, mitochondrial OS=Homo sapiens GN=COX4I1 PE=1 SV=1	Homo sapiens	9.91	19633.8	4653.7	14	64.5	30725.3	12127.7	27584.3	18297.7	3.25774	0.164295	0.309433	3.55648	0.131067	0.259888	2.2502	0.329164	0.553489	1.00754	0.639196	0.93216	1.30629	0.544238	0.880907	-0.298744	0.889096	1
CD59 glycoprotein	CD59	P13987	CD59_HUMAN	The soluble form from urine retains its specific complement binding activity, but exhibits greatly reduced ability to inhibit MAC assembly on cell membranes.	CD59 glycoprotein OS=Homo sapiens GN=CD59 PE=1 SV=1	Homo sapiens	6.03	14804.6	4648.21	7	42.97	17134.3	39586.5	38726.5	22946.1	0.738438	0.27272	0.430442	1.57618	0.0273716	0.0920933	1.43081	0.0425869	0.18115	-0.692375	0.275271	0.710898	0.145361	0.815603	1	-0.837737	0.190506	1
Ras-related protein Rap-1A	RAP1A	P62834	RAP1A_HUMAN	Induces morphological reversion of a cell line transformed by a Ras oncogene. Counteracts the mitogenic function of Ras, at least partly because it can interact with Ras GAPs and RAF in a competitive manner. Together with ITGB1BP1, regulates KRIT1 localization to microtubules and membranes. Plays a role in nerve growth factor (NGF)-induced neurite outgrowth. Plays a role in the regulation of embr…	Ras-related protein Rap-1A OS=Homo sapiens GN=RAP1A PE=1 SV=1	Homo sapiens	6.53	21329.4	4647.6	15	84.78	4698.53	24402.3	38506.4	27887.7	2.52129	3.03062e-05	0.000600693	3.06109	3.07826e-06	0.000100364	2.34447	6.69242e-05	0.00181671	0.176814	0.676966	0.956093	0.716615	0.104485	0.532942	-0.5398	0.213337	1
14 kDa phosphohistidine phosphatase	PHPT1	Q9NRX4	PHP14_HUMAN	Exhibits phosphohistidine phosphatase activity.	14 kDa phosphohistidine phosphatase OS=Homo sapiens GN=PHPT1 PE=1 SV=1	Homo sapiens	5.61	14003.6	4631.01	7	64.8	10933.1	51017.4	7392.42	5787.5	-8.3055	0.0141411	0.0588186	-3.32495	0.287463	0.441792	1.62914	0.597314	0.785233	-9.93464	0.002985	0.0721774	-4.95409	0.101085	0.529689	-4.98055	0.0994205	0.932171
Sialic acid synthase	NANS	Q9NR45	SIAS_HUMAN	Produces N-acetylneuraminic acid (Neu5Ac) and 2-keto-3-deoxy-D-glycero-D-galacto-nononic acid (KDN). Can also use N-acetylmannosamine 6-phosphate and mannose 6-phosphate as substrates to generate phosphorylated forms of Neu5Ac and KDN, respectively.	Sialic acid synthase OS=Homo sapiens GN=NANS PE=1 SV=2	Homo sapiens	6.29	40763.8	4616.4	22	52.65	70972.8	42099.1	33127.1	29502.7	-1.18106	0.0755418	0.185882	-1.17995	0.0757902	0.183261	-0.838887	0.196054	0.4207	-0.34217	0.567723	0.89005	-0.341066	0.568962	0.887548	-0.00110493	0.99852	1
Omega-amidase NIT2	NIT2	Q9NQR4	NIT2_HUMAN	Has a omega-amidase activity. The role of omega-amidase is to remove potentially toxic intermediates by converting alpha-ketoglutaramate and alpha-ketosuccinamate to biologically useful alpha-ketoglutarate and oxaloacetate, respectively. Overexpression decreases the colony-forming capacity of cultured cells by arresting cells in the G2 phase of the cell cycle.	Omega-amidase NIT2 OS=Homo sapiens GN=NIT2 PE=1 SV=1	Homo sapiens	6.99	31007.2	4613.59	19	63.77	49238	28227	33129	28759.6	-0.895758	0.154064	0.297071	-0.615723	0.319193	0.475642	-1.13788	0.0754212	0.249137	0.242121	0.673862	0.955099	0.522157	0.368856	0.798214	-0.280036	0.626754	1
Signal peptidase complex subunit 3	SPCS3	P61009	SPCS3_HUMAN	Component of the microsomal signal peptidase complex which removes signal peptides and other N-terminal peptides from nascent proteins as they are translocated into the lumen of the endoplasmic reticulum.	Signal peptidase complex subunit 3 OS=Homo sapiens GN=SPCS3 PE=1 SV=1	Homo sapiens	9.08	20370.5	4610.54	7	31.67	164328	61368.2	26521.2	29047.5	-5.54648	0.173176	0.320464	-5.77831	0.156886	0.295905	-4.57289	0.257103	0.480463	-0.973592	0.79418	1	-1.20542	0.746827	1	0.231829	0.950416	1
Proteasome subunit alpha type-1	PSMA1	P25786	PSA1_HUMAN	Component of the 20S core proteasome complex involved in the proteolytic degradation of most intracellular proteins. This complex plays numerous essential roles within the cell by associating with different regulatory particles. Associated with two 19S regulatory particles, forms the 26S proteasome and thus participates in the ATP-dependent degradation of ubiquitinated proteins. The 26S proteasom…	Proteasome subunit alpha type-1 OS=Homo sapiens GN=PSMA1 PE=1 SV=1	Homo sapiens	6.15	29840.8	4610.3	23	69.96	59104	39275.6	39274.3	33367.9	-0.795758	0.104359	0.232072	-0.571889	0.233942	0.388751	-0.580767	0.227076	0.446013	-0.214991	0.628683	0.92542	0.00887822	0.984009	1	-0.223869	0.614686	1
HLA class II histocompatibility antigen, DRB1-12 beta chain	HLA-DRB1	Q95IE3	2B1C_HUMAN	Binds peptides derived from antigens that access the endocytic route of antigen presenting cells (APC) and presents them on the cell surface for recognition by the CD4 T-cells. The peptide binding cleft accommodates peptides of 10-30 residues. The peptides presented by MHC class II molecules are generated mostly by degradation of proteins that access the endocytic route, where they are processed …	HLA class II histocompatibility antigen, DRB1-12 beta chain OS=Homo sapiens GN=HLA-DRB1 PE=1 SV=1	Homo sapiens	7.69	30220.2	4599.31	10	52.63	0	0	0	16791.4	13.9273	3.59798e-17	1.63123e-14	0	1	1	0	1	1	13.9273	1.39034e-17	1.68093e-14	0	1	1	13.9273	1.39034e-17	8.40464e-15
Bifunctional epoxide hydrolase 2	EPHX2	P34913	HYES_HUMAN	Bifunctional enzyme. The C-terminal domain has epoxide hydrolase activity and acts on epoxides (alkene oxides, oxiranes) and arene oxides. Plays a role in xenobiotic metabolism by degrading potentially toxic epoxides. Also determines steady-state levels of physiological mediators. The N-terminal domain has lipid phosphatase activity, with the highest activity towards threo-9,10-phosphonooxy-hydro…	Bifunctional epoxide hydrolase 2 OS=Homo sapiens GN=EPHX2 PE=1 SV=2	Homo sapiens	5.86	63357.3	4596.99	21	47.93	56776	45497.9	6093.62	10154.2	-2.6215	0.392598	0.541839	-5.75052	0.0716629	0.176697	-3.45468	0.26382	0.486412	0.833181	0.770937	1	-2.29583	0.426403	0.836696	3.12902	0.282352	1
Cytochrome c oxidase subunit NDUFA4	NDUFA4	O00483	NDUA4_HUMAN	Cytochrome c oxidase (COX, complex IV) is the terminal component of the mitochondrial respiratory chain that catalyzes the reduction of oxygen to water. Required for complex IV maintenance.	Cytochrome c oxidase subunit NDUFA4 OS=Homo sapiens GN=NDUFA4 PE=1 SV=1	Homo sapiens	9.75	9426.9	4566.65	5	32.1	42044.7	35509.1	29397.3	15900	-1.56638	0.0167787	0.0667284	-0.684102	0.261405	0.414025	-0.484229	0.422109	0.634475	-1.08216	0.068324	0.413019	-0.199873	0.723081	0.996056	-0.882283	0.1307	0.993687
N(G),N(G)-dimethylarginine dimethylaminohydrolase 2	DDAH2	O95865	DDAH2_HUMAN	Hydrolyzes N(G),N(G)-dimethyl-L-arginine (ADMA) and N(G)-monomethyl-L-arginine (MMA) which act as inhibitors of NOS. Has therefore a role in the regulation of nitric oxide generation.	N(G),N(G)-dimethylarginine dimethylaminohydrolase 2 OS=Homo sapiens GN=DDAH2 PE=1 SV=1	Homo sapiens	5.59	29929	4561.73	13	50.18	201720	28674.9	19757.2	29762	-1.22333	0.159433	0.303622	-1.81835	0.0432603	0.127338	-1.25347	0.150007	0.366134	0.0301411	0.969734	1	-0.564884	0.480473	0.853163	0.595025	0.457749	1
Alpha-1B-glycoprotein	A1BG	P04217	A1BG_HUMAN		Alpha-1B-glycoprotein OS=Homo sapiens GN=A1BG PE=1 SV=4	Homo sapiens	5.48	54823.8	4535.75	16	39.8	16391.8	44947	84947.8	81056.9	5.98669	0.0103765	0.0475356	5.88706	0.0114738	0.049676	4.87193	0.0312593	0.148206	1.11475	0.575193	0.893104	1.01512	0.609519	0.913522	0.0996294	0.959857	1
Aflatoxin B1 aldehyde reductase member 2	AKR7A2	O43488	ARK72_HUMAN	Catalyzes the NADPH-dependent reduction of succinic semialdehyde to gamma-hydroxybutyrate. May have an important role in producing the neuromodulator gamma-hydroxybutyrate (GHB). Has broad substrate specificity. Has NADPH-dependent aldehyde reductase activity towards 2-carboxybenzaldehyde, 2-nitrobenzaldehyde and pyridine-2-aldehyde (in vitro). Can reduce 1,2-naphthoquinone and 9,10-phenanthreneq…	Aflatoxin B1 aldehyde reductase member 2 OS=Homo sapiens GN=AKR7A2 PE=1 SV=3	Homo sapiens	6.75	40045.3	4522.04	15	51.81	49063.8	40758.9	8980.62	13363.1	-1.73505	0.41187	0.560545	-4.96682	0.0280428	0.0936757	-0.710463	0.734614	0.887556	-1.02458	0.604956	0.912119	-4.25636	0.0432689	0.370757	3.23178	0.115235	0.946915
Collagen triple helix repeat-containing protein 1	CTHRC1	Q96CG8	CTHR1_HUMAN	May act as a negative regulator of collagen matrix deposition.	Collagen triple helix repeat-containing protein 1 OS=Homo sapiens GN=CTHRC1 PE=1 SV=1	Homo sapiens	7.94	26794.3	4516.83	7	33.33	0	8499.83	26969.6	30626.9	14.8417	1.26134e-05	0.00030704	14.5028	1.64865e-05	0.000341694	7.79242	0.00509549	0.0453507	7.0493	0.00672143	0.11892	6.71034	0.00919903	0.164326	0.338955	0.883246	1
Eukaryotic translation initiation factor 3 subunit I	EIF3I	Q13347	EIF3I_HUMAN	Component of the eukaryotic translation initiation factor 3 (eIF-3) complex, which is required for several steps in the initiation of protein synthesis (PubMed:17581632, PubMed:25849773, PubMed:27462815). The eIF-3 complex associates with the 40S ribosome and facilitates the recruitment of eIF-1, eIF-1A, eIF-2:GTP:methionyl-tRNAi and eIF-5 to form the 43S pre-initiation complex (43S PIC). The eIF…	Eukaryotic translation initiation factor 3 subunit I OS=Homo sapiens GN=EIF3I PE=1 SV=1	Homo sapiens	5.26	36901.1	4513.78	21	71.38	89802.8	58614.9	26888.5	24126.6	-1.77796	0.00148302	0.0120604	-1.60902	0.00320937	0.0202441	-0.545832	0.258564	0.481453	-1.23213	0.0125905	0.179081	-1.06319	0.0276153	0.306301	-0.16894	0.705722	1
Glyoxalase domain-containing protein 4	GLOD4	Q9HC38	GLOD4_HUMAN		Glyoxalase domain-containing protein 4 OS=Homo sapiens GN=GLOD4 PE=1 SV=1	Homo sapiens	5.25	35192.7	4499.73	27	67.73	87886.7	47178.8	43049.4	51068.9	-0.83683	0.228657	0.384357	-1.18838	0.0943472	0.212545	-1.14379	0.106293	0.30037	0.306956	0.632998	0.927255	-0.0445896	0.944505	1	0.351545	0.58488	1
Pyruvate dehydrogenase E1 component subunit beta, mitochondrial	PDHB	P11177	ODPB_HUMAN	The pyruvate dehydrogenase complex catalyzes the overall conversion of pyruvate to acetyl-CoA and CO(2), and thereby links the glycolytic pathway to the tricarboxylic cycle.	Pyruvate dehydrogenase E1 component subunit beta, mitochondrial OS=Homo sapiens GN=PDHB PE=1 SV=3	Homo sapiens	6.2	39575.7	4489.31	21	61	97042.1	48635.1	28680.5	36074	-1.17662	0.0512286	0.14665	-1.47255	0.0178701	0.0693951	-0.853209	0.14625	0.361096	-0.323413	0.548082	0.88388	-0.619341	0.257002	0.715931	0.295928	0.582254	1
Hematological and neurological expressed 1-like protein	HN1L	Q9H910	HN1L_HUMAN		Hematological and neurological expressed 1-like protein OS=Homo sapiens GN=HN1L PE=1 SV=1	Homo sapiens	9.78	20120.4	4471.77	13	77.37	29979.6	24784.7	20153.2	34258.2	-5.10556	0.304346	0.461868	-5.52259	0.267857	0.420752	0.169551	0.972332	1	-5.27511	0.261861	0.694785	-5.69214	0.227472	0.670766	0.417031	0.927911	1
Ras-related protein Rab-18	RAB18	Q9NP72	RAB18_HUMAN	Plays a role in apical endocytosis/recycling. May be implicated in transport between the plasma membrane and early endosomes. Plays a key role in eye and brain development and neurodegeneration.	Ras-related protein Rab-18 OS=Homo sapiens GN=RAB18 PE=1 SV=1	Homo sapiens	4.93	23262.2	4462.75	13	70.87	28850.6	24999.8	24814.1	18150.5	2.88304	0.211419	0.364821	3.41062	0.143028	0.275962	3.19149	0.168807	0.387017	-0.308444	0.884465	1	0.219132	0.917763	1	-0.527577	0.803835	1
DnaJ homolog subfamily B member 11	DNAJB11	Q9UBS4	DJB11_HUMAN	Serves as a co-chaperone for HSPA5. Binds directly to both unfolded proteins that are substrates for ERAD and nascent unfolded peptide chains, but dissociates from the HSPA5-unfolded protein complex before folding is completed. May help recruiting HSPA5 and other chaperones to the substrate. Stimulates HSPA5 ATPase activity.	DnaJ homolog subfamily B member 11 OS=Homo sapiens GN=DNAJB11 PE=1 SV=1	Homo sapiens	5.75	40799.1	4460.26	18	47.77	88204.3	47367	22610.1	21365.4	2.08537	0.399199	0.548213	2.11943	0.391715	0.538367	3.03167	0.225901	0.445632	-0.946305	0.682346	0.959623	-0.912245	0.693133	0.973233	-0.0340591	0.988217	1
Splicing factor U2AF 35 kDa subunit	U2AF1	Q01081	U2AF1_HUMAN	Plays a critical role in both constitutive and enhancer-dependent splicing by mediating protein-protein interactions and protein-RNA interactions required for accurate 3'-splice site selection. Recruits U2 snRNP to the branch point. Directly mediates interactions between U2AF2 and proteins bound to the enhancers and thus may function as a bridge between U2AF2 and the enhancer complex to recruit i…	Splicing factor U2AF 35 kDa subunit OS=Homo sapiens GN=U2AF1 PE=1 SV=3	Homo sapiens	8.89	28385.3	4439.9	6	34.58	19236.2	33894.2	13454.1	15605.4	-2.88567	0.469616	0.616914	-5.82177	0.154363	0.292527	-2.65934	0.50464	0.711083	-0.226329	0.951639	1	-3.16243	0.40195	0.825746	2.9361	0.435785	1
Sodium/potassium-transporting ATPase subunit alpha-3	ATP1A3	P13637	AT1A3_HUMAN	This is the catalytic component of the active enzyme, which catalyzes the hydrolysis of ATP coupled with the exchange of sodium and potassium ions across the plasma membrane. This action creates the electrochemical gradient of sodium and potassium ions, providing the energy for active transport of various nutrients.	Sodium/potassium-transporting ATPase subunit alpha-3 OS=Homo sapiens GN=ATP1A3 PE=1 SV=3	Homo sapiens	5.05	113174	4424.37	44	45.21	48701.3	46545.8	22975.4	34126.1	0.439723	0.599139	0.73291	-0.292936	0.725576	0.841594	0.612339	0.465977	0.677938	-0.172616	0.826146	1	-0.905275	0.258578	0.715931	0.732659	0.357265	1
Cytochrome b-c1 complex subunit 7	UQCRB	P14927	QCR7_HUMAN	This is a component of the ubiquinol-cytochrome c reductase complex (complex III or cytochrome b-c1 complex), which is part of the mitochondrial respiratory chain. This component is involved in redox-linked proton pumping.	Cytochrome b-c1 complex subunit 7 OS=Homo sapiens GN=UQCRB PE=1 SV=2	Homo sapiens	9.24	13530.5	4413.55	8	69.37	42012.1	28920	20676.8	18212.3	-0.799597	0.274324	0.432034	-0.626793	0.388107	0.535641	-0.224535	0.754778	0.901706	-0.575062	0.400701	0.802312	-0.402258	0.554409	0.886081	-0.172803	0.79865	1
Malignant T-cell-amplified sequence 1	MCTS1	Q9ULC4	MCTS1_HUMAN	Anti-oncogene that plays a role in cell cycle regulation; decreases cell doubling time and anchorage-dependent growth; shortens the duration of G1 transit time and G1/S transition. When constituvely expressed, increases CDK4 and CDK6 kinases activity and CCND1/cyclin D1 protein level, as well as G1 cyclin/CDK complex formation. Involved in translation initiation; promotes recruitment of aminoacet…	Malignant T-cell-amplified sequence 1 OS=Homo sapiens GN=MCTS1 PE=1 SV=1	Homo sapiens	9.12	20783.4	4410.87	5	39.23	67352.4	46726.5	29965.1	35600	-1.08264	0.0355651	0.115845	-1.18587	0.022973	0.0814496	-0.669756	0.175152	0.395926	-0.412884	0.367512	0.779057	-0.516113	0.263305	0.719407	0.103228	0.819631	1
Thymidine phosphorylase	TYMP	P19971	TYPH_HUMAN	Catalyzes the reversible phosphorolysis of thymidine. The produced molecules are then utilized as carbon and energy sources or in the rescue of pyrimidine bases for nucleotide synthesis.	Thymidine phosphorylase OS=Homo sapiens GN=TYMP PE=1 SV=2	Homo sapiens	5.21	50354.8	4409.92	25	59.34	7403.44	15135	86592.5	65350.1	6.42091	0.00346451	0.022084	6.77423	0.00232168	0.0160582	4.25769	0.0375045	0.167317	2.16322	0.239708	0.670224	2.51654	0.174556	0.607659	-0.35332	0.844486	1
Signal peptidase complex subunit 2	SPCS2	Q15005	SPCS2_HUMAN	Component of the microsomal signal peptidase complex which removes signal peptides from nascent proteins as they are translocated into the lumen of the endoplasmic reticulum.	Signal peptidase complex subunit 2 OS=Homo sapiens GN=SPCS2 PE=1 SV=3	Homo sapiens	8.62	25288	4393.5	13	50.88	35251.3	36697.1	31518.5	8266.73	2.04575	0.36169	0.5176	3.85411	0.0957465	0.215029	4.10446	0.0776715	0.252846	-2.05871	0.331114	0.757959	-0.250345	0.904537	1	-1.80836	0.391695	1
Hypoxanthine-guanine phosphoribosyltransferase	HPRT1	P00492	HPRT_HUMAN	Converts guanine to guanosine monophosphate, and hypoxanthine to inosine monophosphate. Transfers the 5-phosphoribosyl group from 5-phosphoribosylpyrophosphate onto the purine. Plays a central role in the generation of purine nucleotides through the purine salvage pathway.	Hypoxanthine-guanine phosphoribosyltransferase OS=Homo sapiens GN=HPRT1 PE=1 SV=2	Homo sapiens	6.23	24807.5	4376.48	13	53.67	51027.7	28535.7	22956.7	27605.1	-0.740146	0.139212	0.276517	-1.02859	0.0459345	0.131599	-0.802879	0.11074	0.307544	0.0627333	0.890559	1	-0.225708	0.62179	0.922358	0.288441	0.529404	1
Guanine nucleotide-binding protein G(k) subunit alpha	GNAI3	P08754	GNAI3_HUMAN	Heterotrimeric guanine nucleotide-binding proteins (G proteins) function as transducers downstream of G protein-coupled receptors (GPCRs) in numerous signaling cascades. The alpha chain contains the guanine nucleotide binding site and alternates between an active, GTP-bound state and an inactive, GDP-bound state. Signaling by an activated GPCR promotes GDP release and GTP binding. The alpha subun…	Guanine nucleotide-binding protein G(k) subunit alpha OS=Homo sapiens GN=GNAI3 PE=1 SV=3	Homo sapiens	5.36	41102.5	4372.09	24	62.71	24189.3	26546.9	39046.1	23028	0.413419	0.521193	0.661789	1.06645	0.10979	0.232734	0.576536	0.373859	0.593051	-0.163117	0.787237	1	0.489918	0.421771	0.836696	-0.653035	0.287944	1
Spectrin alpha chain, non-erythrocytic 1	SPTAN1	Q13813	SPTN1_HUMAN	Fodrin, which seems to be involved in secretion, interacts with calmodulin in a calcium-dependent manner and is thus candidate for the calcium-dependent movement of the cytoskeleton at the membrane.	Spectrin alpha chain, non-erythrocytic 1 OS=Homo sapiens GN=SPTAN1 PE=1 SV=3	Homo sapiens	5.06	285338	4371.64	202	74.68	303405	158677	144895	119676	-1.20023	0.0365823	0.118151	-0.877293	0.115121	0.23983	-0.695126	0.205456	0.428318	-0.505099	0.32428	0.752986	-0.182167	0.718653	0.993157	-0.322933	0.524851	1
Thioredoxin-like protein 1	TXNL1	O43396	TXNL1_HUMAN	Active thioredoxin with a redox potential of about -250 mV.	Thioredoxin-like protein 1 OS=Homo sapiens GN=TXNL1 PE=1 SV=3	Homo sapiens	4.64	32650.6	4365.71	16	59.52	35401.2	41186.7	37545.6	28454.5	-0.131901	0.79034	0.885289	0.297962	0.549917	0.690872	0.363135	0.467411	0.679206	-0.495036	0.297633	0.729854	-0.0651725	0.889097	1	-0.429864	0.363802	1
Fibulin-2	FBLN2	P98095	FBLN2_HUMAN	Its binding to fibronectin and some other ligands is calcium dependent. May act as an adapter that mediates the interaction between FBN1 and ELN (PubMed:17255108).	Fibulin-2 OS=Homo sapiens GN=FBLN2 PE=1 SV=2	Homo sapiens	4.54	132333	4365.22	45	53.8	13130.6	32334.3	116713	70798.9	5.85163	0.0102775	0.0473767	6.4179	0.00569365	0.0307762	4.63495	0.0351559	0.16043	1.21668	0.531313	0.877138	1.78295	0.362283	0.793308	-0.566266	0.769704	1
Annexin A11	ANXA11	P50995	ANX11_HUMAN	Binds specifically to calcyclin in a calcium-dependent manner (By similarity). Required for midbody formation and completion of the terminal phase of cytokinesis.	Annexin A11 OS=Homo sapiens GN=ANXA11 PE=1 SV=1	Homo sapiens	7.61	54732	4363.57	30	45.94	117956	36226.1	72909.3	49020.1	-0.102477	0.889126	0.955231	0.539042	0.466948	0.610642	-0.44993	0.542712	0.736437	0.347454	0.617397	0.917746	0.988973	0.166149	0.607659	-0.641519	0.360806	1
Eukaryotic initiation factor 4A-II	EIF4A2	Q14240	IF4A2_HUMAN	ATP-dependent RNA helicase which is a subunit of the eIF4F complex involved in cap recognition and is required for mRNA binding to ribosome. In the current model of translation initiation, eIF4A unwinds RNA secondary structures in the 5'-UTR of mRNAs which is necessary to allow efficient binding of the small ribosomal subunit, and subsequent scanning for the initiator codon.	Eukaryotic initiation factor 4A-II OS=Homo sapiens GN=EIF4A2 PE=1 SV=2	Homo sapiens	5.16	46630.5	4356.64	35	68.3	23372.1	55270.7	49154.4	43307.1	0.910349	0.155112	0.297824	1.20261	0.0661387	0.167987	1.25431	0.0563622	0.210517	-0.343961	0.558431	0.887339	-0.051699	0.929544	1	-0.292262	0.618512	1
Clathrin heavy chain 1	CLTC	Q00610	CLH1_HUMAN	Clathrin is the major protein of the polyhedral coat of coated pits and vesicles. Two different adapter protein complexes link the clathrin lattice either to the plasma membrane or to the trans-Golgi network. Acts as component of the TACC3/ch-TOG/clathrin complex proposed to contribute to stabilization of kinetochore fibers of the mitotic spindle by acting as inter-microtubule bridge (PubMed:1585…	Clathrin heavy chain 1 OS=Homo sapiens GN=CLTC PE=1 SV=5	Homo sapiens	5.35	193383	4356.37	79	47.1	97280.2	164252	167898	287450	1.64475	0.00259116	0.0177551	0.895062	0.07084	0.175459	0.701845	0.148807	0.364187	0.942902	0.0460369	0.328237	0.193216	0.663946	0.952961	0.749686	0.104923	0.932171
Serine/arginine-rich splicing factor 2	SRSF2	Q01130	SRSF2_HUMAN	Necessary for the splicing of pre-mRNA. It is required for formation of the earliest ATP-dependent splicing complex and interacts with spliceosomal components bound to both the 5'- and 3'-splice sites during spliceosome assembly. It also is required for ATP-dependent interactions of both U1 and U2 snRNPs with pre-mRNA. Interacts with other spliceosomal components, via the RS domains, to form a br…	Serine/arginine-rich splicing factor 2 OS=Homo sapiens GN=SRSF2 PE=1 SV=4	Homo sapiens	12.26	25476.4	4351.2	7	29.86	25792	7695.99	5692.78	2782.07	-2.8688	0.252416	0.410545	-1.87658	0.448781	0.59493	-6.50805	0.0158449	0.0948342	3.63924	0.129575	0.546475	4.63147	0.0587985	0.428233	-0.992228	0.669074	1
[truncated: 2,923 more rows]
[truncated: 4 more columns]
