# Supplementary material for: CEACAM6’s Role as a Chemoresistance and Prognostic Biomarker for Pancreatic Cancer: A Comparison of CEACAM6’s Diagnostic and Prognostic Capabilities with Those of CA19-9 and CEA
Source: Life (Basel). 2021 Jun 9;11(6):542. doi: 10.3390/life11060542 (PMC8226832; doi:10.3390/life11060542)
Supplement: Supplementary file 1 [file life-11-00542-s001.zip › Supplementary Files/Supplementary Materials_Table_S2.xlsx]

## Sheet: Sheet1
CEACAM6’s role as a chemoresistance and prognostic biomarker for pancreatic cancer: a comparison of CEACAM6’s diagnostic and prognostic capabilities with those of CA19-9 and CEA
Benediktas Kurlinkus, Marija Ger, Algirdas Kaupinis, Eugenijus Jasiunas, Mindaugas Valius, Audrius Sileikis
Table S2: Densitometry readings representing relative intensity of CEACAM6 and β-actin at the full view Western blot analysis.
		HC				CP				PDAC<2cm			PDAC>3cm
	Line No.	1	2	3	4	5	6	7	8	9	10	11	12	13	14	15	16
	CEACAM6	1.152	1.08288	0.973084	1.71808	13.0951	3.10088	2.18517	2.23782	103.122	2.45398	39.4551	45.798	403.016	438.441	113.78	84.929
	β-actin	2.71664	1.88039	1.6085	1	3.43606	1.49819	2.00748	1.17479	1.9241	2.12657	1.72429	2.21518	2.20477	1.63898	2.84546	2.06465
